# Supplementary material for: Chromosome-level genome assembly of bunching onion illuminates genome evolution and flavor formation in Allium crops
Source: Nat Commun. 2022 Nov 5;13:6690. doi: 10.1038/s41467-022-34491-3 (PMC9637129; doi:10.1038/s41467-022-34491-3)
Supplement: Supplementary file 3 — Supplementary Data 1 [file 41467_2022_34491_MOESM3_ESM.xlsx]

## Sheet: Sheet1
Supplementary Data 1. Summary of the identified genes involved in sulfoxide biosynthesis in Allium fistulosum.
Name	Gene_ID	Chromosome	Start	End	Exon number	Orientation	Dispersed genes	Proximal genes	Tandem genes
AfLFS01	AfisC1G01973	chr1	341559818	341560523	1	-	AfLFS15; AfLFS04; AfLFS13
AfLFS02	AfisC1G03087	chr1	570314363	570314967	1	+	AfLFS04		AfLFS03
AfLFS03	AfisC1G03088	chr1	570358850	570359482	2	+	AfLFS04		AfLFS02
AfLFS04	AfisC1G06383	chr1	1156010751	1156011464	1	-	AfLFS01; AfLFS02; AfLFS03
AfLFS05	AfisC5G00835	chr5	157413071	157413841	1	+	AfLFS21
AfLFS06	AfisC5G02729	chr5	514843256	514844387	3	-	AfLFS08	AfLFS07
AfLFS07	AfisC5G02732	chr5	515024546	515026327	5	-	AfLFS09	AfLFS06	AfLFS08
AfLFS08	AfisC5G02733	chr5	515237570	515239350	5	-	AfLFS39; AfLFS06; AfLFS42; AfLFS43	AfLFS09	AfLFS07
AfLFS09	AfisC5G02736	chr5	515951088	515953031	6	-	AfLFS39; AfLFS07	AfLFS08
AfLFS10	AfisC5G02741	chr5	517707028	517707845	1	-	AfLFS12; AfLFS14; AfLFS15; AfLFS16		AfLFS11
AfLFS11	AfisC5G02742	chr5	517799449	517800266	1	-	AfLFS13		AfLFS10；AfLFS12
AfLFS12	AfisC5G02743	chr5	518027756	518028304	1	-	AfLFS13; AfLFS10		AfLFS11
AfLFS13	AfisC5G02745	chr5	518218460	518219008	1	-	AfLFS01; AfLFS11; AfLFS12	AfLFS14
AfLFS14	AfisC5G02747	chr5	518595658	518602606	2	+	AfLFS10	AfLFS13
AfLFS15	AfisC5G02750	chr5	519276010	519276730	1	+	AfLFS10; AfLFS01	AfLFS16
AfLFS16	AfisC5G02752	chr5	519329673	519330393	1	+	AfLFS10	AfLFS15
AfLFS17	AfisC5G02754	chr5	519772038	519772741	1	-	AfLFS21	AfLFS18
AfLFS18	AfisC5G02757	chr5	520084914	520085507	1	-	AfLFS21; AfLFS22	AfLFS17；AfLFS20
AfLFS19	AfisC5G02758	chr5	520115099	520115455	1	-	AfLFS23	AfLFS21；
AfLFS20	AfisC5G02759	chr5	520141599	520152037	4	-	AfLFS23	AfLFS18；	AfLFS21
AfLFS21	AfisC5G02760	chr5	520271385	520272138	1	-	AfLFS23; AfLFS05; AfLFS17; AfLFS18; AfLFS27	AfLFS19;	AfLFS20; AfLFS22
AfLFS22	AfisC5G02761	chr5	520316311	520317026	2	-	AfLFS18;		AfLFS21; AfLFS23
AfLFS23	AfisC5G02762	chr5	520476511	520477062	1	-	AfLFS19；AfLFS20；AfLFS21；AfLFS36		AfLFS22; AfLFS24
AfLFS24	AfisC5G02763	chr5	520890604	520891155	1	-	AfLFS27；AfLFS28；AfLFS29		AfLFS23; AfLFS25
AfLFS25	AfisC5G02764	chr5	520969927	520970478	1	-	AfLFS27		AfLFS24; AfLFS26
AfLFS26	AfisC5G02765	chr5	521069721	521070254	1	-	AfLFS28		AfLFS25;AfLFS27
AfLFS27	AfisC5G02766	chr5	521234544	521235095	1	-	AfLFS21；AfLFS24；AfLFS25	AfLFS28；AfLFS29	AfLFS26
AfLFS28	AfisC5G02768	chr5	522095354	522095787	1	-	AfLFS24；AfLFS26;	AfLFS27
AfLFS29	AfisC5G02769	chr5	522459540	522467118	2	-	AfLFS24	AfLFS27
AfLFS30	AfisC5G02774	chr5	523720335	523720718	1	-	AfLFS33		AfLFS31
AfLFS31	AfisC5G02775	chr5	523806062	523806592	1	-	AfLFS33		AfLFS30
AfLFS32	AfisC5G02778	chr5	523905332	523905808	1	-	AfLFS34		AfLFS33
AfLFS33	AfisC5G02779	chr5	523937144	523937647	1	-	AfLFS35；AfLFS30；AfLFS31；AfLFS38；		AfLFS32
AfLFS34	AfisC5G02781	chr5	524053331	524053807	1	-	AfLFS32; AfLFS37		AfLFS35
AfLFS35	AfisC5G02782	chr5	524075035	524075538	1	-	AfLFS37；AfLFS33		AfLFS34
AfLFS36	AfisC5G02783	chr5	524092038	524092448	1	-	AfLFS23
AfLFS37	AfisC5G02784	chr5	524105429	524105938	1	-	AfLFS34；AfLFS35		AfLFS38
AfLFS38	AfisC5G02785	chr5	524188405	524188909	2	-	AfLFS33		AfLFS37
AfLFS39	AfisC8G01480	chr8	304002047	304004263	7	-	AfLFS42；AfLFS08；AfLFS09；AfLFS40；AfLFS41
AfLFS40	AfisC8G01506	chr8	313572556	313573593	1	-	AfLFS39
AfLFS41	AfisC8G01517	chr8	314168971	314169429	1	+	AfLFS39	AfLFS42
AfLFS42	AfisC8G01519	chr8	314247418	314249375	7	+	AfLFS08；AfLFS39	AfLFS41
AfLFS43	AfisS1782G00001	scaffold1782	33593	34139	1	-	AfLFS08
AfAllinase01	AfisC1G03786	chr1	710789314	710790978	3	+	AfAllinase06;		AfAllinase02;
AfAllinase02	AfisC1G03787	chr1	710843119	710844775	5	-	AfAllinase12;		AfAllinase01;
AfAllinase03	AfisC2G00682	chr2	95685636	95688268	3	-	AfAllinase05;		AfAllinase04;
AfAllinase04	AfisC2G00683	chr2	95713495	95715144	3	-	AfAllinase05;		AfAllinase03;
AfAllinase05	AfisC2G00686	chr2	95941164	95942804	3	-	AfAllinase03; AfAllinase04; AfAllinase07;AfAllinase08; AfAllinase16; AfAllinase21;		AfAllinase06;
AfAllinase06	AfisC2G00687	chr2	96025704	96027368	3	-	AfAllinase01; AfAllinase08;AfAllinase09; AfAllinase13;	AfAllinase07;	AfAllinase05;
AfAllinase07	AfisC2G00689	chr2	96168275	96169837	3	-	AfAllinase05;	AfAllinase06;
AfAllinase08	AfisC2G00700	chr2	96735372	96736970	3	-	AfAllinase05; AfAllinase06;	AfAllinase09;
AfAllinase09	AfisC2G00709	chr2	97140565	97141851	3	+	AfAllinase06;	AfAllinase12; AfAllinase08;
AfAllinase10	AfisC2G00710	chr2	97271687	97351842	5	+	AfAllinase14;	AfAllinase11;
AfAllinase11	AfisC2G00712	chr2	97561313	97639894	4	+	AfAllinase14;	AfAllinase10;
AfAllinase12	AfisC2G00713	chr2	97667999	97669577	4	-	AfAllinase02; AfAllinase14;	AfAllinase09;
AfAllinase13	AfisC2G00717	chr2	97911399	97913234	3	-	AfAllinase06;		AfAllinase14;
AfAllinase14	AfisC2G00718	chr2	98080585	98178067	6	+	AfAllinase23; AfAllinase10; AfAllinase11; AfAllinase12; AfAllinase47;		AfAllinase13;
AfAllinase15	AfisC2G02080	chr2	302254523	302255959	4	+	AfAllinase49;
AfAllinase16	AfisC2G02420	chr2	366639377	366640422	3	-	AfAllinase05;		AfAllinase17;
AfAllinase17	AfisC2G02421	chr2	366829515	366831028	3	-	AfAllinase21;		AfAllinase16;
AfAllinase18	AfisC2G02422	chr2	366969823	367025252	5	-	AfAllinase54;	AfAllinase23;
AfAllinase19	AfisC2G02425	chr2	367174334	367175230	1	-	AfAllinase21;	AfAllinase20;
AfAllinase20	AfisC2G02427	chr2	367700096	367701684	3	-	AfAllinase23; AfAllinase22;	AfAllinase19;	AfAllinase21;
AfAllinase21	AfisC2G02428	chr2	367753715	367756288	3	-	AfAllinase05; AfAllinase17; AfAllinase19; AfAllinase43; AfAllinase51;	AfAllinase23;	AfAllinase20; AfAllinase22;
AfAllinase22	AfisC2G02429	chr2	367818910	367820110	4	-	AfAllinase20;		AfAllinase21;
AfAllinase23	AfisC2G02431	chr2	367924419	368011178	5	-	AfAllinase54; AfAllinase14; AfAllinase20;	AfAllinase18; AfAllinase21;
AfAllinase24	AfisC2G02684	chr2	411954940	411956997	5	+	AfAllinase48;
AfAllinase25	AfisC2G03441	chr2	542115402	542116715	3	-	AfAllinase55;
AfAllinase26	AfisC2G08185	chr2	1344824855	1344839495	5	-	AfAllinase29; AfAllinase32;
AfAllinase27	AfisC2G08560	chr2	1410181817	1410184487	5	-	AfAllinase35;	AfAllinase28;
AfAllinase28	AfisC2G08568	chr2	1411225820	1411228841	6	+	AfAllinase35;	AfAllinase27;
AfAllinase29	AfisC2G08574	chr2	1412834496	1412838796	5	+	AfAllinase30; AfAllinase26; AfAllinase31;
AfAllinase30	AfisC2G08581	chr2	1413888486	1413890946	5	+	AfAllinase32; AfAllinase29;
AfAllinase31	AfisC2G08587	chr2	1414290109	1414291792	4	-	AfAllinase29;		AfAllinase32;
AfAllinase32	AfisC2G08588	chr2	1414579599	1414581643	4	-	AfAllinase26; AfAllinase30;		AfAllinase31;
AfAllinase33	AfisC2G08596	chr2	1416235115	1416237323	5	-	AfAllinase35;	AfAllinase34;
AfAllinase34	AfisC2G08599	chr2	1416882204	1416921995	10	+	AfAllinase36;	AfAllinase33;
AfAllinase35	AfisC2G08603	chr2	1417208961	1417211259	5	-	AfAllinase54; AfAllinase27;AfAllinase28; AfAllinase33;	AfAllinase36;
AfAllinase36	AfisC2G08606	chr2	1417788251	1417809391	9	-	AfAllinase54; AfAllinase34;	AfAllinase35;
AfAllinase37	AfisC2G08609	chr2	1418284354	1418286914	5	+	AfAllinase40; AfAllinase45; AfAllinase46;AfAllinase56;
AfAllinase38	AfisC3G02027	chr3	355602520	355603582	3	+	AfAllinase40;
AfAllinase39	AfisC3G03034	chr3	534975637	534976800	3	-	AfAllinase41;		AfAllinase40;
AfAllinase40	AfisC3G03035	chr3	535229113	535231350	5	-	AfAllinase43; AfAllinase37;AfAllinase38; AfAllinase50;		AfAllinase39; AfAllinase41;
AfAllinase41	AfisC3G03036	chr3	535706108	535713332	5	-	AfAllinase43;AfAllin9ase	AfAllinase42;	AfAllinase40;
AfAllinase42	AfisC3G03038	chr3	535916625	535918390	5	-	AfAllinase43;	AfAllinase41;
AfAllinase43	AfisC3G03044	chr3	536880053	536881800	5	-	AfAllinase21; AfAllinase40; AfAllinase41; AfAllinase42;
AfAllinase44	AfisC3G06196	chr3	1101509775	1101511740	5	+
AfAllinase45	AfisC4G05815	chr4	1068066200	1068067522	4	+	AfAllinase37;	AfAllinase46;
AfAllinase46	AfisC4G05818	chr4	1068257787	1068259109	4	+	AfAllinase37;	AfAllinase45;
AfAllinase47	AfisC4G06537	chr4	1217382429	1217446201	10	+	AfAllinase14;AfAllinase48;AfAllinase49;
AfAllinase48	AfisC4G06546	chr4	1221319049	1221320981	5	-	AfAllinase47;AfAllinase24;	AfAllinase49;
AfAllinase49	AfisC4G06550	chr4	1222924859	1222926619	5	-	AfAllinase47; AfAllinase15;	AfAllinase48;
AfAllinase50	AfisC5G02459	chr5	465959718	465962575	5	-	AfAllinase40;	AfAllinase51;
AfAllinase51	AfisC5G02462	chr5	466122498	466147781	7	-	AfAllinase21;AfAllinase52;AfAllinase53	AfAllinase50;
AfAllinase52	AfisC5G02902	chr5	544680941	544682244	3	-	AfAllinase51;
AfAllinase53	AfisC5G02909	chr5	546719230	546720642	3	-	AfAllinase51;
AfAllinase54	AfisC5G04536	chr5	831471918	831482298	10	-	AfAllinase18; AfAllinase23; AfAllinase35; AfAllinase36;
AfAllinase55	AfisC6G04127	chr6	736591989	736593533	2	+	AfAllinase25;
AfAllinase56	AfisC6G06930	chr6	1199590705	1199592966	5	+	AfAllinase37;
AfGSH1a	AfisC2G09013	chr2	1489734681	1489736346	1	-	AfGSH1b;AfGSH1c;
AfGSH1b	AfisC2G06653	chr2	1072970324	1072979000	15	+	AfGSH1a; AfGSH1c; AfGSH1d; AfGSH1e; AfGSH1g;
AfGSH1c	AfisC1G05097	chr1	928331910	928337852	13	-	AfGSH1a; AfGSH1b; AfGSH1f;	AfGSH1g
AfGSH1d	AfisC1G05092	chr1	927188878	927196028	15	-	AfGSH1b	AfGSH1f
AfGSH1e	AfisC1G05085	chr1	925879380	925885632	13	+	AfGSH1b
AfGSH1f	AfisC1G05094	chr1	928035984	928060071	13	-	AfGSH1c	AfGSH1d
AfGSH1g	AfisC1G05099	chr1	928400990	928406962	10	+	AfGSH1b	AfGSH1c
AfGSH2	AfisC7G04267	chr7	800209787	800224669	13	-
AfPCS1	AfisC2G08064	chr2	1321774310	1321807807	8	-
AfGGT1	AfisC6G05994	chr6	1054548720	1054565951	8	-	AfGGT2; AfGGT3
AfGGT2	AfisC2G02516	chr2	383755893	383763187	7	-	AfGGT1
AfGGT3	AfisC4G00700	chr4	118179166	118184766	6	-	AfGGT1
AfFMO1	AfisC8G00682	chr8	128537665	128580277	7	-	AfFMO3
AfFMO2	AfisC1G00545	chr1	87091012	87109281	9	+	AfFMO3
AfFMO3	AfisC7G00582	chr7	112140446	112177528	7	+	AfFMO2; AfFMO1
