# Supplementary material for: Chromosome-level genome assembly of bunching onion illuminates genome evolution and flavor formation in Allium crops
Source: Nat Commun. 2022 Nov 5;13:6690. doi: 10.1038/s41467-022-34491-3 (PMC9637129; doi:10.1038/s41467-022-34491-3)
Supplement: Supplementary file 4 — Supplementary Data 2 [file 41467_2022_34491_MOESM4_ESM.xlsx]

## Sheet: Sheet1
Supplementary Data 2. Summary of the identified genes involved in sulfoxide biosynthesis in Allium Cepa.
Name	Gene_ID	Chromosome	Start	End
AcLFS01	g215658.t1	Scaffold_52928:HRSCAF_436014	128386	129066
AcLFS02	g233448.t1	Scaffold_55270:HRSCAF_438356	64463	64934
AcLFS03	g233463.t1	Scaffold_55270:HRSCAF_438356	381438	383060
AcLFS04	g275415.t1	Scaffold_60818:HRSCAF_443904	82174	82492
AcLFS05	g275431.t1	Scaffold_60818:HRSCAF_443904	309883	310393
AcLFS06	g275779.t1	Scaffold_60891:HRSCAF_443977	451676	454241
AcLFS07	g282069.t1	Scaffold_61767:HRSCAF_444853	105387	105747
AcLFS08	g310297.t1	Scaffold_65613:HRSCAF_448699	288361	296716
AcLFS09	g362282.t1	Scaffold_72103:HRSCAF_455189	51891	52446
AcLFS10	g364478.t1	Scaffold_72399:HRSCAF_455485	51991	54116
AcLFS11	g370323.t1	Scaffold_73137:HRSCAF_456223	394731	395037
AcLFS12	g38317.t1	Scaffold_23024:HRSCAF_215699	4204	4714
AcLFS13	g38318.t1	Scaffold_23024:HRSCAF_215699	25505	26015
AcLFS14	g438393.t1	Scaffold_81129:HRSCAF_464215	150051	150562
AcLFS15	g468157.t1	Scaffold_84141:HRSCAF_467227	97568	99672
AcLFS16	g468853.t1	Scaffold_84248:HRSCAF_467334	74127	74637
AcLFS17	g487016.t1	Scaffold_86478:HRSCAF_469564	44370	44880
AcLFS18	g497954.t1	Scaffold_87915:HRSCAF_471001	217609	218161
AcLFS19	g513216.t1	Scaffold_89711:HRSCAF_472797	44992	45544
AcLFS20	g527538.t1	Scaffold_91398:HRSCAF_474484	67336	113680
AcLFS21	g527541.t1	Scaffold_91398:HRSCAF_474484	126372	127937
AcLFS22	g533755.t1	Scaffold_92075:HRSCAF_475161	161168	161678
AcLFS23	g533756.t1	Scaffold_92075:HRSCAF_475161	192465	192975
AcLFS24	g533762.t1	Scaffold_92075:HRSCAF_475161	304206	304716
AcLFS25	g535061.t1	Scaffold_92214:HRSCAF_475300	557686	558121
AcLFS26	g57103.t1	CHR1	191558819	191559329
AcLFS27	g6837.t1	Scaffold_4658:HRSCAF_61847	28215	28604
AcALL01	g118058.t1	Scaffold_40290:HRSCAF_423376	157648	159934
AcALL02	g126176.t1	Scaffold_41323:HRSCAF_424409	268156	269708
AcALL03	g145815.t1	Scaffold_43691:HRSCAF_426777	518669	521375
AcALL04	g166056.t1	Scaffold_46383:HRSCAF_429469	165586	167497
AcALL05	g179087.t1	Scaffold_48027:HRSCAF_431113	81016	84908
AcALL06	g191038.t1	Scaffold_49765:HRSCAF_432851	400030	402240
AcALL07	g191042.t1	Scaffold_49766:HRSCAF_432852	63332	67726
AcALL08	g219556.t1	Scaffold_53473:HRSCAF_436559	223275	225064
AcALL09	g219577.t1	Scaffold_53474:HRSCAF_436560	432889	434640
AcALL10	g227544.t1	Scaffold_54468:HRSCAF_437554	60976	62339
AcALL11	g250011.t1	Scaffold_57333:HRSCAF_440419	80317	81727
AcALL12	g250025.t1	Scaffold_57333:HRSCAF_440419	307156	308674
AcALL13	g263449.t1	Scaffold_59179:HRSCAF_442265	5241	8115
AcALL14	g263452.t1	Scaffold_59179:HRSCAF_442265	95127	96694
AcALL15	g263465.t1	Scaffold_59179:HRSCAF_442265	210271	211318
AcALL16	g263472.t1	Scaffold_59179:HRSCAF_442265	375217	376786
AcALL17	g263477.t1	Scaffold_59180:HRSCAF_442266	26614	30170
AcALL18	g263482.t1	Scaffold_59180:HRSCAF_442266	133475	137028
AcALL19	g263486.t1	Scaffold_59180:HRSCAF_442266	182558	185433
AcALL20	g263494.t1	Scaffold_59181:HRSCAF_442267	134064	140804
AcALL21	g263506.t1	Scaffold_59184:HRSCAF_442270	85684	87304
AcALL22	g263509.t1	Scaffold_59184:HRSCAF_442270	138782	140306
AcALL23	g292126.t1	Scaffold_63159:HRSCAF_446245	46965	48478
AcALL24	g294232.t1	Scaffold_63448:HRSCAF_446534	12639	14927
AcALL25	g294237.t1	Scaffold_63449:HRSCAF_446535	185359	187633
AcALL26	g294238.t1	Scaffold_63449:HRSCAF_446535	209544	211796
AcALL27	g319392.t1	CHR8	96798488	96800342
AcALL28	g319507.t1	Scaffold_66851:HRSCAF_449937	113797	115536
AcALL29	g319513.t1	Scaffold_66851:HRSCAF_449937	220304	222006
AcALL30	g322633.t1	CHR2	36454473	36456952
AcALL31	g331370.t1	Scaffold_68416:HRSCAF_451502	124474	131606
AcALL32	g338583.t1	Scaffold_69277:HRSCAF_452363	14895	16413
AcALL33	g338588.t1	Scaffold_69278:HRSCAF_452364	149301	150822
AcALL34	g338589.t1	Scaffold_69278:HRSCAF_452364	155472	156995
AcALL35	g338591.t1	Scaffold_69278:HRSCAF_452364	201212	202730
AcALL36	g338595.t1	Scaffold_69278:HRSCAF_452364	232997	234515
AcALL37	g338596.t1	Scaffold_69278:HRSCAF_452364	264372	265889
AcALL38	g348659.t1	Scaffold_70454:HRSCAF_453540	321085	322641
AcALL39	g355818.t1	Scaffold_71322:HRSCAF_454408	254182	255710
AcALL40	g355819.t1	Scaffold_71322:HRSCAF_454408	280216	281734
AcALL41	g355823.t1	Scaffold_71322:HRSCAF_454408	319039	320556
AcALL42	g373473.t1	CHR3	205216698	205219233
AcALL43	g378536.t1	Scaffold_74108:HRSCAF_457194	161522	163231
AcALL44	g380417.t1	CHR2	276331868	276333632
AcALL45	g380419.t1	CHR2	276360745	276362508
AcALL46	g381027.t1	CHR1	175352217	175353635
AcALL47	g400684.t1	Scaffold_76781:HRSCAF_459867	148980	150835
AcALL48	g415874.t1	Scaffold_78615:HRSCAF_461701	754422	759523
AcALL49	g418882.t1	Scaffold_78993:HRSCAF_462079	330793	333245
AcALL50	g42548.t1	Scaffold_25690:HRSCAF_230903	134742	136312
AcALL51	g448243.t1	Scaffold_82145:HRSCAF_465231	27008	27933
AcALL52	g461021.t1	Scaffold_83393:HRSCAF_466479	73214	74778
AcALL53	g461022.t1	Scaffold_83394:HRSCAF_466480	18162	19730
AcALL54	g461028.t1	Scaffold_83395:HRSCAF_466481	48097	49662
AcALL55	g461037.t1	Scaffold_83396:HRSCAF_466482	169194	170765
AcALL56	g461045.t1	Scaffold_83396:HRSCAF_466482	329583	334642
AcALL57	g461049.t1	Scaffold_83396:HRSCAF_466482	449403	450978
AcALL58	g461291.t1	Scaffold_83421:HRSCAF_466507	383580	385097
AcALL59	g461328.t1	Scaffold_83429:HRSCAF_466515	30135	31441
AcALL60	g478227.t1	Scaffold_85358:HRSCAF_468444	125612	127880
AcALL61	g48586.t1	Scaffold_28486:HRSCAF_253445	490559	496810
AcALL62	g509956.t1	CHR2	16251873	16254387
AcALL63	g5257.t1	Scaffold_3559:HRSCAF_48968	153735	155287
AcALL64	g537356.t1	Scaffold_92481:HRSCAF_475567	131786	135881
AcALL65	g83910.t1	Scaffold_36094:HRSCAF_368728	57513	59909
AcFMO1	g194895.t1	CHR8	180764335	180764993
AcFMO2	g34599.t1	Scaffold_20548:HRSCAF_200268	89560	116158
AcGGT1	g15153.t1	Scaffold_9963:HRSCAF_118431	251509	283716
AcGGT2	g188478.t1	Scaffold_49360:HRSCAF_432446	122241	138874
AcGGT3	g398062.t1	Scaffold_76501:HRSCAF_459587	193515	205400
AcGGT4	g496188.t1	CHR2	289337547	289357919
AcGGT5	g52008.t1	CHR3	125210545	125216346
AcGSH1a	g109554.t1	Scaffold_39229:HRSCAF_422315	130770	132258
AcGSH1b	g109573.t1	Scaffold_39230:HRSCAF_422316	81022	82510
AcGSH1c	g109575.t1	Scaffold_39230:HRSCAF_422316	108765	110253
AcGSH1d	g200835.t1	Scaffold_51033:HRSCAF_434119	299577	301065
AcGSH1e	g261690.t1	Scaffold_58958:HRSCAF_442044	82299	87033
AcGSH1f	g471287.t1	Scaffold_84532:HRSCAF_467618	125783	141416
AcGSH1g	g516264.t1	CHR2	206382443	206392330
AcGSH2	g8550.t1	Scaffold_5592:HRSCAF_72816	153705	170595
AcPCS1	g124497.t1	CHR2	57932216	57951464
