# Supplementary material for: Chromosome-level genome assembly of bunching onion illuminates genome evolution and flavor formation in Allium crops
Source: Nat Commun. 2022 Nov 5;13:6690. doi: 10.1038/s41467-022-34491-3 (PMC9637129; doi:10.1038/s41467-022-34491-3)
Supplement: Supplementary file 5 — Supplementary Data 3 [file 41467_2022_34491_MOESM5_ESM.xlsx]

## Sheet: Sheet1
Supplementary Data 3. Summary of the identified genes involved in sulfoxide biosynthesis in Allium Sativum.
Name	Gene_ID	Chromosome	Start	End
AsALL01	Asa0G00067.1	scaffold10412	97413	99656
AsALL02	Asa0G00201.1	scaffold11100	95376	96870
AsALL03	Asa0G01226.1	scaffold16127	84581	87457
AsALL04	Asa0G01884.1	scaffold19623	24290	26535
AsALL05	Asa0G02557.1	scaffold23231	19831	22415
AsALL06	Asa0G02857.1	scaffold24468	16974	19632
AsALL07	Asa0G03622.1	scaffold28421	19720	21358
AsALL08	Asa0G04050.1	scaffold30574	24583	26862
AsALL09	Asa0G05084.1	scaffold5872	6896	8308
AsALL10	Asa1G04902.1	chr1	1339252695	1339254993
AsALL11	Asa1G04903.1	chr1	1339450277	1339452574
AsALL12	Asa2G02374.1	chr2	656073857	656075585
AsALL13	Asa3G04051.1	chr3	1117360207	1117362086
AsALL14	Asa4G00897.1	chr4	253609208	253614355
AsALL15	Asa4G00899.1	chr4	253741101	253836541
AsALL16	Asa4G00914.1	chr4	258132494	258134063
AsALL17	Asa4G00916.1	chr4	258249106	258250674
AsALL18	Asa4G04930.1	chr4	1343414708	1343416488
AsALL19	Asa4G04944.1	chr4	1346266308	1346267525
AsALL20	Asa4G06054.1	chr4	1651511521	1651514031
AsALL21	Asa4G06362.1	chr4	1760779402	1760781038
AsALL22	Asa5G00560.1	chr5	128024437	128025745
AsALL23	Asa5G01750.1	chr5	444369102	444373123
AsALL24	Asa5G01836.1	chr5	466905989	466910219
AsALL25	Asa5G02323.1	chr5	596013432	596014955
AsALL26	Asa5G02331.1	chr5	597788411	597789932
AsALL27	Asa5G02343.1	chr5	599439791	599441312
AsALL28	Asa5G04356.1	chr5	1179254756	1179257235
AsALL29	Asa5G04810.1	chr5	1309614388	1309616220
AsALL30	Asa5G04811.1	chr5	1310336057	1310337989
AsALL31	Asa5G05557.1	chr5	1500124393	1500125968
AsALL32	Asa5G05559.1	chr5	1500887483	1500889362
AsALL33	Asa5G05560.1	chr5	1501863664	1501865669
AsALL34	Asa5G05561.1	chr5	1501947400	1501949355
AsALL35	Asa5G05566.1	chr5	1503016366	1503017638
AsALL36	Asa6G00856.1	chr6	218981571	218983972
AsALL37	Asa6G00975.1	chr6	257982789	257984906
AsALL38	Asa6G00976.1	chr6	258058234	258060357
AsALL39	Asa6G00982.1	chr6	260988921	260990933
AsALL40	Asa6G00996.1	chr6	266910706	266912976
AsALL41	Asa6G01001.1	chr6	267653058	267659516
AsALL42	Asa6G01525.1	chr6	396208946	396211074
AsALL43	Asa6G01529.1	chr6	397041911	397043929
AsALL44	Asa6G03401.1	chr6	890814966	890821452
AsALL45	Asa6G04491.1	chr6	1206229211	1206231098
AsALL46	Asa6G07068.1	chr6	1960058959	1960092860
AsALL47	Asa7G04145.1	chr7	1161682254	1161689059
AsALL48	Asa7G04652.1	chr7	1294863420	1294865415
AsFMO	Asa8G01418.1	chr8	403215766	403234106
AsGGT1	Asa3G05097.1	chr3	1436738167	1436757284
AsGGT2	Asa4G00655.1	chr4	182867782	182871756
AsGGT3	Asa5G02416.1	chr5	617284896	617294601
AsGGT4	Asa6G00348.1	chr6	92586795	92588950
AsGSH1a	Asa0G01394.1	scaffold16984	36120	37614
AsGSH1b	Asa6G00503.1	chr6	130766191	130767679
AsGSH1c	Asa6G00526.1	chr6	134760970	134761936
AsGSH1d	Asa6G04049.1	chr6	1083272296	1083290881
AsGSH2	Asa3G01581.1	chr3	423258987	423268393
AsLFS01	Asa0G00679.1	scaffold13359	26090	26615
AsLFS02	Asa0G01930.1	scaffold19831	15844	16309
AsLFS03	Asa0G01933.1	scaffold19832	10132	10450
AsLFS04	Asa0G02479.1	scaffold22931	15842	16256
AsLFS05	Asa0G02481.1	scaffold22932	45770	46319
AsLFS06	Asa0G03877.1	scaffold29814	24092	26198
AsLFS07	Asa1G03601.1	chr1	980773705	980775735
AsLFS08	Asa1G03607.1	chr1	982486897	982488924
AsLFS09	Asa3G03096.1	chr3	841105590	841106133
AsLFS10	Asa3G03097.1	chr3	841108223	841108781
AsLFS11	Asa4G03230.1	chr4	877062569	877063091
AsLFS12	Asa4G04383.1	chr4	1210925123	1210925531
AsLFS13	Asa4G04384.1	chr4	1210927629	1210928187
AsLFS14	Asa4G04387.1	chr4	1210970080	1210970638
AsLFS15	Asa4G04388.1	chr4	1211015674	1211016139
AsLFS16	Asa4G04389.1	chr4	1211034351	1211034897
AsLFS17	Asa4G04395.1	chr4	1211844485	1211845529
AsLFS18	Asa4G04396.1	chr4	1212087883	1212088441
AsLFS19	Asa4G04397.1	chr4	1212089541	1212090102
AsLFS20	Asa4G04400.1	chr4	1212515055	1212515400
AsLFS21	Asa4G04402.1	chr4	1212892690	1212893215
AsLFS22	Asa4G04403.1	chr4	1213010578	1213011100
AsLFS23	Asa4G04407.1	chr4	1214385869	1214386349
AsLFS24	Asa4G04409.1	chr4	1215183896	1215184256
AsLFS25	Asa4G04410.1	chr4	1215447375	1215447870
AsLFS26	Asa4G04412.1	chr4	1216051487	1216053117
AsLFS27	Asa4G04419.1	chr4	1217166127	1217166586
AsLFS28	Asa4G04422.1	chr4	1217259952	1217261695
AsLFS29	Asa4G06508.1	chr4	1813124547	1813125072
AsPCS1	Asa0G04380.1	scaffold32306	10927	36151
AsPCS2	Asa6G01205.1	chr6	316372200	316404122
