# Supplementary material for: Chromosome-level genome assembly of bunching onion illuminates genome evolution and flavor formation in Allium crops
Source: Nat Commun. 2022 Nov 5;13:6690. doi: 10.1038/s41467-022-34491-3 (PMC9637129; doi:10.1038/s41467-022-34491-3)
Supplement: Supplementary file 6 — Supplementary Data 4 [file 41467_2022_34491_MOESM6_ESM.xlsx]

## Sheet: Sheet1
Supplementary Data 4. Detailed information on accessions used for re-sequencing.
Sample Lables	Bank IDs	Species	Locations	Groups	Clean_reads	Clean_bases(bp)	mapped_reads	mapped_bases(bp)	mismatch_bases(bp)	mismatch_rate	mapping_rate	Average_depth	Coverage_1X	Coverage_4X	Coverage_10X	Coverage_20X
C196	ALT	Allium altaicum	Xinjiang, China	A. altaicum	771128954	115669343100	688150969	97954056683	5268588667	0.0538	0.8924	12.58	0.5478	0.3274	0.1451	0.0611
LC013	SBHFC	Allium cepa var. proliferum	Shanxi， China	Chinese red onion	860078772	129011815800	725172821	102979544984	5796378166	0.0563	0.8431	12.98	0.564	0.3282	0.1438	0.0618
LC001		Allium cepa var. proliferum	Neimenggu, China	Chinese red onion	797195230	119579284500	671916886	95371180801	5416352099	0.0568	0.8429	12.02	0.5495	0.3094	0.1306	0.0558
LC002		Allium cepa var. proliferum	Gansu， China	Chinese red onion	868493468	130274020200	731185705	103849786472	5828069278	0.0561	0.8419	12.71	0.5567	0.3184	0.1378	0.0598
LC003		Allium cepa var. proliferum	Neimenggu, China	Chinese red onion	778846140	116826921000	656801272	93227747484	5292443316	0.0568	0.8433	11.75	0.5481	0.3056	0.1277	0.0543
LC008		Allium cepa var. proliferum	Ningxia， China	Chinese red onion	796994036	119549105400	669590909	95030434407	5408201943	0.0569	0.8401	11.7	0.5452	0.3007	0.125	0.0536
LC009		Allium cepa var. proliferum	Gansu， China	Chinese red onion	846141386	126921207900	712474426	101093021155	5778142745	0.0572	0.842	12.28	0.554	0.3159	0.1356	0.0586
LC010		Allium cepa var. proliferum	Ningxia， China	Chinese red onion	778008974	116701346100	655571125	93039641103	5296027647	0.0569	0.8426	11.63	0.547	0.3039	0.126	0.0534
LC011		Allium cepa var. proliferum	Ningxia， China	Chinese red onion	814595692	122189353800	687147290	97502448650	5569644850	0.0571	0.8435	11.97	0.5511	0.3115	0.1318	0.0565
LC012		Allium cepa var. proliferum	Ningxia， China	Chinese red onion	821391618	123208742700	695082263	98742880917	5519458533	0.0559	0.8462	12.14	0.5473	0.3061	0.1285	0.0551
C15	BS0024	Allium fistulosum. L var. caepitosum Makino	Guizhou, China	G1-1	796874000	119531100000	792078152	117620569824	1191152976	0.0101	0.994	9.43	0.9451	0.8071	0.3243	0.0246
C184	B0006	Allium fistulosum. L var. caepitosum Makino	Gansu， China	G1-1	806266704	120940005600	800482415	118848749704	1223612546	0.0103	0.9928	9.04	0.9513	0.7926	0.3072	0.0259
C185	B0007	Allium fistulosum. L var. caepitosum Makino	Gansu， China	G1-1	770080910	115512136500	765448178	113596926333	1220300367	0.0107	0.994	8.71	0.9359	0.7767	0.2815	0.0231
C42	V08B0061	Allium fistulosum. L var. caepitosum Makino	Jinlin, China	G1-1	803718036	120557705400	790817028	117319651252	1302902948	0.0111	0.9839	9.38	0.9119	0.769	0.2999	0.0288
C50	B0096	Allium fistulosum. L var. caepitosum Makino	Qinghai, China	G1-1	799472962	119920944300	794888618	117959812803	1273479897	0.0108	0.9943	10.52	0.8549	0.6612	0.3475	0.0531
C58	V0B0136	Allium fistulosum. L var. caepitosum Makino	Shanxi， China	G1-1	775443076	116316461400	771319177	114573135357	1124741193	0.0098	0.9947	9.26	0.922	0.7931	0.3004	0.0237
C61	V08B0228	Allium fistulosum. L var. caepitosum Makino	Yunnan, China	G1-1	826804354	124020653100	822697230	122219173869	1185410631	0.0097	0.995	9.8	0.918	0.7981	0.3433	0.0284
C68	V08BS0023	Allium fistulosum. L var. caepitosum Makino	Sichuan, China	G1-1	786599636	117989945400	782359376	116129873485	1224032915	0.0105	0.9946	8.85	0.938	0.7781	0.2756	0.0224
C70	BS0029	Allium fistulosum. L var. caepitosum Makino	Sichuan, China	G1-1	805863876	120879581400	801197876	118955166691	1224514709	0.0103	0.9942	9.82	0.9283	0.7852	0.3344	0.0294
C71	V08B0155	Allium fistulosum. L var. caepitosum Makino	Sichuan, China	G1-1	883690292	132553543800	879422663	130651129735	1262269715	0.0097	0.9952	10.47	0.9206	0.8148	0.3965	0.0369
C149	HC05	Allium fistulosum. L var gigantum Makino	Netherlands, Europe	G1-2	780921920	117138288000	776837559	115372365023	1153268827	0.01	0.9948	9.3	0.9344	0.7883	0.3123	0.0266
A04	PI 512033	Allium fistulosum. L	Czechoslovakia	G1-2	771994246	115799136900	765123545	113500409105	1268122645	0.0112	0.9911	9.24	0.9177	0.7929	0.3125	0.0264
A05	PI 401726	Allium fistulosum. L	Denmark	G1-2	794528102	119179215300	782601734	116110823217	1279436883	0.011	0.985	8.37	0.925	0.7893	0.2978	0.0228
A06	PI 369186	Allium fistulosum. L	Former, Soviet Union	G1-2	769505532	115425829800	762770928	113155892792	1259746408	0.0111	0.9912	9.09	0.9334	0.7978	0.2985	0.024
A07	PI 656926	Allium fistulosum. L	Former, Soviet Union	G1-2	805560680	120834102000	799631634	118599685223	1345059877	0.0113	0.9926	8.69	0.2152	0.1874	0.0763	0.0059
A10	PI 249549	Allium fistulosum. L	Iran	G1-2	787225524	118083828600	778342144	115445261883	1306059717	0.0113	0.9887	9.05	0.9427	0.7986	0.2914	0.0245
A15	PI 280560	Allium fistulosum. L	Russian Federation	G1-2	842143024	126321453600	834259058	123598942973	1539915727	0.0125	0.9906	9.98	0.9147	0.7983	0.3472	0.0322
A16	PI 280562	Allium fistulosum. L	Russian Federation	G1-2	847339656	127100948400	824809308	122133895833	1587500367	0.013	0.9734	9.93	0.9074	0.7919	0.3499	0.0327
A18	PI 656914	Allium fistulosum. L	Russian Federation	G1-2	790845904	118626885600	784758544	116284518920	1429262680	0.0123	0.9923	9.01	0.9269	0.7806	0.2781	0.0247
A19	PI 662425	Allium fistulosum. L	Russian Federation	G1-2	800859456	120128918400	793364269	117361785160	1642855190	0.014	0.9906	9.19	0.9294	0.7727	0.2919	0.0313
A21	PI 512032	Allium fistulosum. L	Ukraine	G1-2	774592766	116188914900	760401475	112730082831	1330138419	0.0118	0.9817	8.7	0.9334	0.7818	0.2622	0.0216
A23	PI 662460	Allium fistulosum. L	Kazakhstan	G1-2	763813138	114571970700	756371002	111972281802	1483368498	0.0132	0.9903	8.65	0.9324	0.7708	0.258	0.0234
A24	PI 280665	Allium fistulosum. L	Russian Federation	G1-2	784811556	117721733400	777886712	115228157640	1454849160	0.0126	0.9912	8.97	0.9308	0.784	0.2784	0.025
A29	PI 280093	Allium fistulosum. L	Russian Federation	G1-2	821996952	123299542800	812299856	119787360032	2057618368	0.0172	0.9882	9.22	0.9526	0.7801	0.2872	0.0368
C195	XJFY	Allium fistulosum. L	Henan, China	G1-3	846756490	127013473500	840857424	124769630168	1358983432	0.0109	0.993	10.1	0.9203	0.8141	0.3617	0.0313
C11	V08B0104	Allium fistulosum. L var. caepitosum Makino	Shandong, China	G1-3	786359360	117953904000	781893826	116098938500	1185135400	0.0102	0.9943	9.3	0.9185	0.769	0.297	0.0262
C12	V08B0110	Allium fistulosum. L var. caepitosum Makino	Shandong, China	G1-3	768401318	115260197700	759730905	112759419545	1200216205	0.0106	0.9887	8.57	0.9333	0.7516	0.2509	0.021
C14	BS0027	Allium fistulosum. L var gigantum Makino	Peking, China	G1-3	820484600	123072690000	816028906	121161059117	1243276783	0.0103	0.9946	10.14	0.8873	0.7513	0.3427	0.0335
C16	BS007	Allium fistulosum. L var gigantum Makino	Tianjing, China	G1-3	772413890	115862083500	767951741	113996735413	1196025737	0.0105	0.9942	9.34	0.9151	0.7881	0.3046	0.0241
C17	B0142	Allium fistulosum. L var gigantum Makino	Tianjing, China	G1-3	778636228	116795434200	774509175	115043017577	1133358673	0.0099	0.9947	9.22	0.9189	0.7835	0.2903	0.0227
C186	B0074	Allium fistulosum. L var gigantum Makino	Liaoning, China	G1-3	851453068	127717960200	841038836	124818836121	1336989279	0.0107	0.9878	9.32	0.9456	0.7986	0.3106	0.027
C187	B0078	Allium fistulosum. L var gigantum Makino	Liaoning, China	G1-3	775980396	116397059400	769910618	114284751396	1201841304	0.0105	0.9922	9.02	0.9156	0.7464	0.2874	0.0256
C189	B0091	Allium fistulosum. L var. caepitosum Makino	Neimenggu, China	G1-3	844625760	126693864000	840267964	124728417452	1311777148	0.0105	0.9948	9.86	0.9057	0.738	0.3411	0.04
C20	BH04	Allium fistulosum. L var gigantum Makino	Henan, China	G1-3	782116282	117317442300	777942100	115492520780	1198794220	0.0104	0.9947	9.3	0.9176	0.7957	0.3206	0.0269
C24	V08B0044	Allium fistulosum. L var. caepitosum Makino	Henan, China	G1-3	774663384	116199507600	769912514	114241325176	1245551924	0.0109	0.9939	9.31	0.9154	0.7851	0.3141	0.0255
C25	V08B0043	Allium fistulosum. L var gigantum Makino	Henan, China	G1-3	832258694	124838804100	826364880	122717670316	1237061684	0.0101	0.9929	9.77	0.9206	0.8008	0.3411	0.0291
C29	V08B0033	Allium fistulosum. L var gigantum Makino	Henan, China	G1-3	826693624	124004043600	822312034	122059874763	1286930337	0.0105	0.9947	9.07	0.9382	0.7777	0.2809	0.0245
C32	V08B0001	Allium fistulosum. L var. caepitosum Makino	Anhui, China	G1-3	772036804	115805520600	767827843	113996192448	1177984002	0.0103	0.9945	8.83	0.9302	0.7669	0.2709	0.0215
C35	V08B0026	Allium fistulosum. L var gigantum Makino	Hebei, China	G1-3	797137766	119570664900	792545771	117626550937	1255314713	0.0107	0.9942	9.5	0.9193	0.7972	0.3374	0.0288
C37	V08B0009	Allium fistulosum. L var gigantum Makino	Hebei, China	G1-3	801969258	120295388700	797611209	118400054098	1241627252	0.0105	0.9946	9.36	0.9295	0.7887	0.3031	0.0246
C38	V08B0015	Allium fistulosum. L var gigantum Makino	Hebei, China	G1-3	768045044	115206756600	754617050	112009901293	1182656207	0.0106	0.9825	8.58	0.9347	0.7529	0.2519	0.0209
C41	V08B0058	Allium fistulosum. L var. caepitosum Makino	Jinlin, China	G1-3	829931748	124489762200	825219146	122555606712	1227265188	0.01	0.9943	9.93	0.9157	0.7982	0.3415	0.0286
C43	V08B0062	Allium fistulosum. L var gigantum Makino	Jinlin, China	G1-3	805005396	120750809400	801035427	118942484733	1212829317	0.0102	0.9951	9.76	0.9219	0.8106	0.3521	0.0302
C45	V08B0081	Allium fistulosum. L var. caepitosum Makino	Neimenggu, China	G1-3	890310594	133546589100	885151126	131429698588	1342970312	0.0102	0.9942	10.6	0.9227	0.8227	0.402	0.0377
C47	V08B0089	Allium fistulosum. L var. caepitosum Makino	Neimenggu, China	G1-3	789457034	118418555100	784876678	116500486579	1231015121	0.0106	0.9942	9.67	0.9169	0.795	0.3287	0.028
C49	V08B0093	Allium fistulosum. L var. caepitosum Makino	Ningxia， China	G1-3	808983480	121347522000	804666084	119449110826	1250801774	0.0105	0.9947	9.74	0.923	0.8051	0.3479	0.0303
C05	BS1106	Allium fistulosum. L var gigantum Makino	Shandong, China	G1-3	775563756	116334563400	771235464	114448935309	1236384291	0.0108	0.9944	8.76	0.9387	0.7625	0.2742	0.0236
C54	V08C0022	Allium fistulosum. L var. caepitosum Makino	Shanxi, China	G1-3	773309244	115996386600	768989864	114126377863	1222101737	0.0107	0.9944	9.35	0.9168	0.7871	0.3163	0.0259
C55	V08B0138	Allium fistulosum. L var gigantum Makino	Shanxi, China	G1-3	866135708	129920356200	854321950	126624883556	1523408944	0.012	0.9864	10.23	0.9252	0.7887	0.378	0.038
C57	V08B0133	Allium fistulosum. L var. caepitosum Makino	Shaanxi， China	G1-3	783912998	117586949700	779706823	115797733276	1158290174	0.01	0.9946	9.4	0.9229	0.7979	0.3078	0.0248
C59	V08B0130	Allium fistulosum. L var gigantum Makino	Shaanxi， China	G1-3	808859876	121328981400	804317970	119368325164	1279370336	0.0107	0.9944	9.44	0.8981	0.7774	0.3091	0.0279
C07	V08B0100	Allium fistulosum. L var gigantum Makino	Shandong, China	G1-3	860376630	129056494500	855601928	127043943891	1296345309	0.0102	0.9945	10.32	0.9159	0.8047	0.3735	0.0329
C75	V08BS0032	Allium fistulosum. L var. caepitosum Makino	Xinjiang, China	G1-3	777836798	116675519700	773615297	114806891817	1235402733	0.0108	0.9946	9.14	0.9118	0.7685	0.2949	0.026
C78	V08B0071	Allium fistulosum. L var. caepitosum Makino	Jiangsu, China	G1-3	791404472	118710670800	785840188	116653314340	1222713860	0.0105	0.993	8.94	0.9484	0.7771	0.2835	0.0245
C79	V08B0077	Allium fistulosum. L var gigantum Makino	Liaoning, China	G1-3	869768100	130465215000	865412062	128500288932	1311520368	0.0102	0.995	9.59	0.9382	0.7879	0.3028	0.0279
C09	BS0013	Allium fistulosum. L var gigantum Makino	Shandong, China	G1-3	823517954	123527693100	817235635	121356066179	1229279071	0.0101	0.9924	9.9	0.9184	0.8064	0.3605	0.0324
C179	7247	Allium fistulosum. L var. caepitosum Makino	Europe	G2-1	866589104	129988365600	863179158	128458575249	1018298451	0.0079	0.9961	10.5	0.9312	0.8372	0.4114	0.0289
C188	BTW001	Allium fistulosum. L var. caepitosum Makino	Taiwang, China	G2-1	810055308	121508296200	806276682	119828302015	1113200285	0.0093	0.9953	9.45	0.9065	0.757	0.3171	0.0262
C63	HYSJC	Allium fistulosum. L var. caepitosum Makino	Zhejiang, China	G2-1	800562456	120084368400	797198234	118604677109	975057991	0.0082	0.9958	9.31	0.9509	0.814	0.3169	0.0204
C65	B0205	Allium fistulosum. L var. caepitosum Makino	Hubei, China	G2-1	820533838	123080075700	816524763	121333564325	1145150125	0.0094	0.9951	9.76	0.922	0.8081	0.3536	0.0283
C80	V08C0027	Allium fistulosum. L var. caepitosum Makino	Fujian, China	G2-1	797238826	119585823900	793553197	117860086976	1172892574	0.01	0.9954	9.44	0.908	0.7706	0.3075	0.0254
C64	SXSJC	Allium fistulosum. L	Zhejiang, China	G2-1	871530738	130729610700	867756734	129465310364	698199736	0.0054	0.9957	9.81	0.9892	0.8956	0.3261	0.0103
HZC		Allium fistulosum. L var.viviparum Makino	Zhejiang, China	G2-1	792000238	118800035700	787688568	117077468609	1075816591	0.0092	0.9946	8.81	0.9208	0.7875	0.2783	0.0209
LC005		Allium fistulosum. L. var.viviparum Makino	Jiangsu, China	G2-1	829721030	124458154500	825539551	122670066613	1160866037	0.0095	0.995	9.44	0.9194	0.7868	0.3222	0.0274
LC006		Allium fistulosum .L. var.viviparum Makino	Jiangsu, China	G2-1	766710386	115006557900	763450730	113479334652	1038274848	0.0091	0.9957	8.71	0.9141	0.7658	0.2641	0.02
LYSJC		Allium fistulosum. L var. caepitosum Makino	Hunan, China	G2-1	860544504	129081675600	855536802	127209938668	1120581632	0.0088	0.9942	9.89	0.9302	0.8306	0.3732	0.0287
MC		Allium fistulosum. L var. caepitosum Makino	Zhejiang, China	G2-1	816966070	122544910500	813300425	120891651617	1103412133	0.0091	0.9955	9.35	0.9258	0.8047	0.3261	0.0257
TB-21		Allium fistulosum. L var. caepitosum Makino	Henan, China	G2-1	884050160	132607524000	879747360	130719204267	1242899733	0.0095	0.9951	9.99	0.922	0.8134	0.3636	0.0324
C116	RC25	Allium fistulosum. L var. caepitosum Makino	Japan	G2-2	872146860	130822029000	867396961	128867725664	1241818486	0.0096	0.9946	10.41	0.9423	0.8292	0.3953	0.0321
C128	RC37	Allium fistulosum. L var gigantum Makino	Japan	G2-2	858680928	128802139200	853194925	126774601633	1204637117	0.0095	0.9936	10.1	0.9235	0.806	0.382	0.0336
C139	RC48	Allium fistulosum. L var gigantum Makino	Japan	G2-2	801308604	120196290600	796773318	118435366693	1080631007	0.0091	0.9943	9.75	0.913	0.7974	0.3415	0.0273
C155	2443	Allium fistulosum. L var. caepitosum Makino	Europe	G2-2	931421072	139713160800	927034833	137782405943	1272819007	0.0092	0.9953	10.86	0.9233	0.8304	0.4199	0.0383
C159	2460	Allium fistulosum. L var gigantum Makino	Europe	G2-2	797179490	119576923500	793787292	118009821494	1058272306	0.009	0.9957	9.7	0.9143	0.8026	0.342	0.0262
C161	1279	Allium fistulosum. L var gigantum Makino	Europe	G2-2	772298960	115844844000	768840093	114249910121	1076103829	0.0094	0.9955	9.38	0.9104	0.8016	0.3388	0.0265
C164	2456	Allium fistulosum. L var. caepitosum Makino	Europe	G2-2	769778902	115466835300	766449218	113908154718	1059227982	0.0093	0.9957	9.33	0.9169	0.7999	0.319	0.0236
C166	9032	Allium fistulosum. L var. caepitosum Makino	Europe	G2-2	793013100	118951965000	788533035	117145291375	1134663875	0.0097	0.9944	9.62	0.9207	0.8081	0.3382	0.0249
C177	2451	Allium fistulosum. L var. caepitosum Makino	Europe	G2-2	802063860	120309579000	798108536	118519675029	1196605371	0.0101	0.9951	9.36	0.9177	0.7928	0.3132	0.0236
C178	2447	Allium fistulosum. L var gigantum Makino	Europe	G2-2	779731760	116959764000	775042663	115076815087	1179584363	0.0103	0.994	9.61	0.9125	0.7933	0.3445	0.0264
C190	RJ	Allium fistulosum. L var. caepitosum Makino	Japan	G2-2	774113744	116117061600	770583522	114530606188	1056922112	0.0092	0.9954	8.99	0.9193	0.7632	0.2789	0.0225
C191	WZY	Allium fistulosum. L var. caepitosum Makino	Japan	G2-2	772613420	115892013000	764383991	113584647397	1072951253	0.0094	0.9893	8.69	0.941	0.7684	0.2735	0.0218
C192	HG1	Allium fistulosum. L var gigantum Makino	South koera	G2-2	795147634	119272145100	773558965	114822782996	1211061754	0.0105	0.9728	8.53	0.9485	0.7611	0.2563	0.0227
C193	HG2	Allium fistulosum. L var gigantum Makino	South koera	G2-2	791664840	118749726000	775554964	115250472528	1082772072	0.0094	0.9797	8.6	0.9265	0.7374	0.2662	0.0227
C194	HG3	Allium fistulosum. L var gigantum Makino	South koera	G2-2	771967078	115795061700	736685338	109457309926	1045490774	0.0096	0.9543	8.23	0.942	0.7625	0.2372	0.0176
A35	PI546259	Allium fistulosum. L	New York, United States	G2-2	810958952	121643842800	802660538	119177170368	1221910332	0.0103	0.9898	9.33	0.9496	0.808	0.3013	0.0218
C62	V08B0229	Allium fistulosum. L var gigantum Makino	Zhejiang, China	G2-2	843254026	126488103900	839423715	124799427430	1114129820	0.0089	0.9955	10.01	0.9225	0.8232	0.3737	0.0288
C83	BS0012	Allium fistulosum. L var gigantum Makino	Japan	G2-2	975686968	146353045200	971335330	144411088015	1289211485	0.0089	0.9955	11.38	0.9431	0.8435	0.4768	0.0476
C90	BS0022	Allium fistulosum. L var gigantum Makino	Japan	G2-2	977443896	146616584400	972827531	144596130852	1327998798	0.0092	0.9953	11.69	0.9161	0.8268	0.5025	0.0594
A02	PI 546167	Allium fistulosum. L	California, United States	G2-2	837088722	125563308300	831217817	123385906497	1296766053	0.0105	0.993	9.56	0.9561	0.8308	0.3365	0.0257
A09	PI 223853	Allium fistulosum. L	Idaho, United States	G2-2	779275256	116891288400	774397825	114989249165	1170424585	0.0102	0.9937	9.25	0.9115	0.7936	0.2992	0.0231
A12	PI 508405	Allium fistulosum. L	Korea, South	G2-2	767781702	115167255300	762877515	113264746517	1166880733	0.0103	0.9936	9.27	0.9086	0.7961	0.3064	0.0228
A13	PI 546335	Allium fistulosum. L	Minnesota, United States	G2-2	767833484	115175022600	762141068	113188477322	1132682878	0.01	0.9926	8.81	0.9454	0.8086	0.2861	0.0196
A14	PI 546260	Allium fistulosum. L	New York, United States	G2-2	802601480	120390222000	761636261	113050877487	1194561663	0.0106	0.949	9.09	0.9235	0.8053	0.3016	0.0224
A17	PI 483414	Allium fistulosum. L	Russian Federation	G2-2	953376984	143006547600	941903428	139823368306	1462145894	0.0105	0.988	10.51	0.9296	0.8289	0.4138	0.0372
A25	PI 508406	Allium fistulosum. L	Korea, South	G2-2	772534038	115880105700	765935046	113627376054	1262880846	0.0111	0.9915	9.06	0.9182	0.7807	0.2674	0.0199
A26	PI 656946	Allium fistulosum. L	United States	G2-2	825927318	123889097700	820133957	121688444467	1331649083	0.0109	0.993	9.38	0.9412	0.8143	0.3151	0.023
A27	PI 546334	Allium fistulosum. L	New York, United States	G2-2	781794520	117269178000	772884623	114650312301	1282381149	0.0112	0.9886	8.91	0.955	0.8134	0.2862	0.0192
TB-1		Allium ascalonicum	Shandong, China	Shallots	772967498	115945124700	677184202	98117785449	3459844851	0.0353	0.8761	7.82	0.8689	0.5387	0.1228	0.032
TB-10		Allium ascalonicum	Jiangsu, China	Shallots	783704222	117555633300	685605864	99269684156	3571195444	0.036	0.8748	7.98	0.877	0.5611	0.1314	0.0337
TB-12		Allium ascalonicum	Jiangsu, China	Shallots	894221706	134133255900	784446262	113643084399	4023854901	0.0354	0.8772	8.78	0.8795	0.6007	0.1598	0.0405
TB-13		Allium ascalonicum	Guangdong, China	Shallots	766478126	114971718900	671649612	97292354898	3455086902	0.0355	0.8763	7.79	0.8692	0.5443	0.1257	0.0326
TB-14		Allium ascalonicum	Hunan, China	Shallots	772597222	115889583300	677242959	98122814849	3463629001	0.0353	0.8766	7.85	0.8706	0.5459	0.1259	0.0326
TB-15		Allium ascalonicum	Hubei, China	Shallots	797259788	119588968200	699935959	101381847273	3608546577	0.0356	0.8779	8.08	0.8697	0.5591	0.1345	0.0344
TB-2		Allium ascalonicum	Yunnan, China	Shallots	889359618	133403942700	779310399	112885371539	4011188311	0.0355	0.8763	8.64	0.8832	0.5943	0.1519	0.039
TB-24		Allium ascalonicum	Fujian, China	Shallots	832554138	124883120700	730347706	105786576207	3765579693	0.0356	0.8772	8.25	0.8752	0.5713	0.1408	0.0361
TB-27		Allium ascalonicum	Sichuan, China	Shallots	779674540	116951181000	682469720	98811829872	3558628128	0.036	0.8753	7.82	0.8759	0.5587	0.1309	0.0338
TB-30		Allium ascalonicum	Sichuan, China	Shallots	771327080	115699062000	676984136	98094203095	3453417305	0.0352	0.8777	7.76	0.8673	0.535	0.1224	0.032
TB-31		Allium ascalonicum	Guangxi, China	Shallots	866834982	130025247300	763256842	110625662449	3862863851	0.0349	0.8805	8.5	0.8729	0.5697	0.1428	0.0369
TB-4		Allium ascalonicum	Jiangsu, China	Shallots	777809864	116671479600	682692549	98917985850	3485896500	0.0352	0.8777	7.88	0.8715	0.5468	0.1267	0.0329
TB-5		Allium ascalonicum	Hunan, China	Shallots	781403086	117210462900	685169604	99258572387	3516868213	0.0354	0.8768	7.9	0.8741	0.554	0.1286	0.0332
TB-6		Allium ascalonicum	Sichuan, China	Shallots	773162186	115974327900	677830281	98192965901	3481576249	0.0355	0.8767	7.76	0.8713	0.5411	0.1235	0.0323
TB-8		Allium ascalonicum	Guangdong, China	Shallots	928936754	139340513100	815654318	118190517759	4157629941	0.0352	0.8781	9.18	0.8756	0.6086	0.175	0.0442
ZY-1		Allium ascalonicum	Zhejiang, China	Shallots	857194464	128579169600	751949555	108916316954	3876116296	0.0356	0.8772	8.37	0.8793	0.5762	0.1421	0.0366
ZY-2		Allium ascalonicum	Zhejiang, China	Shallots	788612692	118291903800	690278721	99969090549	3572717601	0.0357	0.8753	7.84	0.8759	0.5502	0.1267	0.033
ZY-3		Allium ascalonicum	Zhejiang, China	Shallots	863074358	129461153700	756775396	109612130943	3904178457	0.0356	0.8768	8.48	0.8788	0.5815	0.1461	0.0374
ZY-4		Allium ascalonicum	Zhejiang, China	Shallots	783278462	117491769300	686281121	99415870084	3526298066	0.0355	0.8762	7.75	0.874	0.5399	0.1219	0.0321
ZY-5		Allium ascalonicum	Zhejiang, China	Shallots	825142216	123771332400	723472120	104843832564	3676985436	0.0351	0.8768	8.23	0.865	0.556	0.1381	0.0355
ZY-6		Allium ascalonicum	Zhejiang, China	Shallots	907759732	136163959800	797802814	115613050069	4057372031	0.0351	0.8789	8.89	0.8825	0.5998	0.158	0.0405
ZY-7		Allium ascalonicum	Zhejiang, China	Shallots	816470452	122470567800	715698556	103688339291	3666444109	0.0354	0.8766	8.07	0.8704	0.5538	0.133	0.0345
A32	PI546121	Miscategorized Allium fistulosum. L	California, United States	Unidentifed	780211992	117031798800	680710649	98622923537	3483673813	0.0353	0.8725	7.78	0.8756	0.538	0.119	0.0312
C34	PI546127	Miscategorized Allium fistulosum. L	New York, United States	Unidentifed	797335518	119600327700	696554951	100900801584	3582441066	0.0355	0.8736	8.02	0.8732	0.547	0.1267	0.0331
A20	PI 264322	Miscategorized Allium fistulosum. L	Spain	Unidentifed	786026868	117904030200	618466162	87599364567	5170559733	0.059	0.7868	12.52	0.4576	0.2503	0.1003	0.0415
A28	PI 546228	Miscategorized Allium fistulosum. L	California, United States	Unidentifed	816333604	122450040600	708824295	102615747696	3707896554	0.0361	0.8683	8.04	0.8942	0.565	0.1307	0.034
A30	PI 662422	Miscategorized Allium fistulosum. L	Russian Federation	Unidentifed	776522816	116478422400	765017189	112440612712	2311965638	0.0206	0.9852	9.29	0.9067	0.7054	0.2849	0.0501
TB-11		Allium ascalonicum	Guangdong, China	Unidentifed	861314840	129197226000	680481920	96324288681	5747999319	0.0597	0.7901	13.51	0.4633	0.2682	0.1143	0.0481
TB-3		Allium ascalonicum	Jinlin, China	Unidentifed	772274324	115841148600	611902692	86625274977	5160128823	0.0596	0.7923	12.48	0.4551	0.2526	0.1022	0.0422
