# Supplementary material for: Chromosome-level genome assembly of bunching onion illuminates genome evolution and flavor formation in Allium crops
Source: Nat Commun. 2022 Nov 5;13:6690. doi: 10.1038/s41467-022-34491-3 (PMC9637129; doi:10.1038/s41467-022-34491-3)
Supplement: Supplementary file 8 — Source Data [file 41467_2022_34491_MOESM8_ESM.xlsx]

## Sheet: Fig. 2b
Fig. 2b
The top-20 enriched Gene Ontology terms of the shared expanded genes in three Allium crops.
GO_ID	GO_Term	GO_Class	Pvalue	AdjustedPv	x1	x2	n	N	GOlevl	GeneID
GO:0043531	ADP binding	MF	1.55e-277	3.78e-274	134	197	8273	131722	5	AfisC3G00436,AfisC3G00457,Asa0G03726.1_Asat,Asa2G00017.1_Asat,Asa2G00019.1_Asat,Asa2G00355.1_Asat,Asa2G01414.1_Asat,Asa2G01416.1_Asat,g202141.t1,g483305.t1,AfisC1G00058,AfisC3G00016,AfisC3G00019,AfisC3G00035,AfisC3G00037,AfisC3G00042,AfisC3G00058,AfisC3G00059,AfisC6G00005,AfisC6G00385,AfisC7G06297,AfisC8G06028,AfisC8G06031,AfisC8G06034,AfisC8G06035,Asa0G00170.1_Asat,Asa0G00514.1_Asat,Asa0G01989.1…
GO:0048544	recognition of pollen	BP	5.01e-254	4.08e-251	128	195	8273	131722	5	AfisC1G00160,AfisC1G00162,AfisC1G00168,AfisC1G00169,AfisC1G00186,AfisC1G00187,AfisC1G00195,AfisC1G00197,AfisC1G00515,AfisC1G00519,AfisC1G05624,AfisC2G00008,AfisC2G00014,AfisC2G09355,AfisC3G00075,AfisC3G04819,AfisC3G04821,AfisC3G04823,AfisC3G04827,AfisC3G04832,AfisC3G04846,AfisC3G04848,AfisC3G04852,AfisC3G07037,AfisC7G05144,Asa0G00061.1_Asat,Asa0G03005.1_Asat,Asa2G00286.1_Asat,Asa2G03988.1_Asat,As…
GO:0044706	multi-multicellular organism process	BP	4.98e-227	2.03e-224	129	217	8273	131722	3	AfisC8G05608,AfisC1G00160,AfisC1G00162,AfisC1G00168,AfisC1G00169,AfisC1G00186,AfisC1G00187,AfisC1G00195,AfisC1G00197,AfisC1G00515,AfisC1G00519,AfisC1G05624,AfisC2G00008,AfisC2G00014,AfisC2G09355,AfisC3G00075,AfisC3G04819,AfisC3G04821,AfisC3G04823,AfisC3G04827,AfisC3G04832,AfisC3G04846,AfisC3G04848,AfisC3G04852,AfisC3G07037,AfisC7G05144,Asa0G00061.1_Asat,Asa0G03005.1_Asat,Asa2G00286.1_Asat,Asa2G03…
GO:0016846	carbon-sulfur lyase activity	MF	1.64e-195	5.74e-193	174	416	8273	131722	4	AfisC3G06191,AfisC3G06193,AfisC3G06196,AfisC8G03801,Asa2G03887.1_Asat,Asa2G05090.1_Asat,Asa2G05099.1_Asat,Asa2G05134.1_Asat,Asa2G06628.1_Asat,Asa4G05019.1_Asat,g166056.t1,AfisC1G03786,AfisC1G03787,AfisC2G00682,AfisC2G00683,AfisC2G00686,AfisC2G00687,AfisC2G00689,AfisC2G00700,AfisC2G00709,AfisC2G00710,AfisC2G00712,AfisC2G00713,AfisC2G00717,AfisC2G00718,AfisC2G02080,AfisC2G02420,AfisC2G02421,AfisC2G…
GO:0030246	carbohydrate binding	MF	3.06e-194	9.37e-192	213	593	8273	131722	3	AfisC4G05426,AfisC1G00191,AfisC1G07355,AfisC1G07356,AfisC1G08189,AfisC1G08192,AfisC1G08200,AfisC1G08218,AfisC1G08220,AfisC7G00284,AfisC7G00303,AfisS72G00002,Asa0G02849.1_Asat,Asa3G04682.1_Asat,Asa6G04533.1_Asat,Asa6G05465.1_Asat,Asa7G00203.1_Asat,Asa7G00218.1_Asat,Asa7G06032.1_Asat,Asa7G06040.1_Asat,Asa7G06588.1_Asat,Asa7G06594.1_Asat,Asa7G06598.1_Asat,Asa7G06618.1_Asat,Asa7G06629.1_Asat,Asa7G066…
GO:0003896	DNA primase activity	MF	7.03e-176	1.91e-173	89	136	8273	131722	8	AfisC1G00898,AfisC1G01536,AfisC1G04520,AfisC1G04710,AfisC1G05488,AfisC1G08000,AfisC2G01276,AfisC2G01567,AfisC2G04586,AfisC2G07882,AfisC2G08679,AfisC2G08688,AfisC2G08765,AfisC2G09331,AfisC2G09648,AfisC3G00040,AfisC3G00668,AfisC3G01885,AfisC3G02090,AfisC3G03372,AfisC3G03423,AfisC3G04244,AfisC3G04610,AfisC3G05391,AfisC3G05701,AfisC3G06155,AfisC3G06788,AfisC3G07256,AfisC3G07487,AfisC4G02481,AfisC4G02…
GO:0003824	catalytic activity	MF	7.58e-140	1.86e-137	4538	54847	8273	131722	2	AfisC4G02377,g466014.t1,g65893.t1,Asa0G01562.1_Asat,Asa0G02212.1_Asat,Asa6G02668.1_Asat,Asa6G02671.1_Asat,Asa6G02672.1_Asat,Asa6G02677.1_Asat,AfisC1G02994,AfisC1G03062,AfisC1G03964,AfisC2G01094,AfisC2G01376,AfisC2G05643,AfisC2G05646,AfisC2G05647,AfisC2G05648,AfisC3G06478,AfisC4G02524,AfisC4G03463,AfisC5G00497,Asa0G04318.1_Asat,Asa0G04751.1_Asat,Asa0G05106.1_Asat,Asa1G02674.1_Asat,Asa1G02675.1_Asa…
GO:0008234	cysteine-type peptidase activity	MF	1.56e-133	3.47e-131	257	1037	8273	131722	6	Asa2G01421.1_Asat,g465743.t1,AfisC2G09072,AfisC3G07508,AfisC3G07509,AfisC3G07516,AfisC3G07517,AfisC3G07522,AfisC3G07527,AfisC3G07529,AfisC4G01947,AfisC4G01950,AfisC4G01952,AfisC4G01953,AfisC4G01954,AfisC4G02844,AfisC4G02864,AfisC4G02865,AfisC5G02283,AfisC5G02284,AfisC5G02383,AfisC5G02384,Asa0G01099.1_Asat,Asa0G01518.1_Asat,Asa0G01540.1_Asat,Asa0G03197.1_Asat,Asa0G03198.1_Asat,Asa0G03202.1_Asat,As…
GO:0004553	hydrolase activity, hydrolyzing O-glycosyl compounds	MF	8.24e-130	1.68e-127	586	3704	8273	131722	5	Asa1G01349.1_Asat,Asa8G05256.1_Asat,AfisC1G05046,AfisC7G04764,AfisC8G00324,AfisC8G00329,AfisC8G00331,AfisC8G00332,AfisC8G00333,AfisC8G00334,AfisC8G00335,AfisC8G00336,AfisC8G00337,AfisC8G02881,AfisC8G02882,AfisC8G02889,AfisC8G02890,AfisC8G02892,AfisC8G02896,AfisC8G02897,AfisC8G02898,AfisC8G02901,AfisC8G05216,Asa1G00563.1_Asat,Asa1G04135.1_Asat,Asa3G00066.1_Asat,Asa3G04997.1_Asat,Asa3G05000.1_Asat,…
GO:0003899	DNA-directed RNA polymerase activity	MF	4.31e-127	8.12e-125	187	637	8273	131722	7	AfisC1G07328,AfisC4G02793,AfisC6G04490,Asa0G03916.1_Asat,Asa0G04579.1_Asat,Asa0G04732.1_Asat,Asa3G05069.1_Asat,Asa7G06735.1_Asat,AfisC8G04091,AfisC6G06204,AfisC7G03759,AfisC1G07327,AfisC1G07330,AfisC2G05013,AfisC2G05014,AfisC2G05423,AfisC3G05384,AfisC3G07959,AfisC3G08929,AfisC4G01167,AfisC5G03037,AfisC5G03315,AfisC5G04213,AfisC5G06034,AfisC8G04769,AfisS12G00010,AfisS12G00012,AfisS12G00013,AfisS12…
GO:0044703	multi-organism reproductive process	BP	7.28e-125	1.27e-122	130	349	8273	131722	3	AfisC8G05608,AfisC1G00160,AfisC1G00162,AfisC1G00168,AfisC1G00169,AfisC1G00186,AfisC1G00187,AfisC1G00195,AfisC1G00197,AfisC1G00515,AfisC1G00519,AfisC1G05624,AfisC2G00008,AfisC2G00014,AfisC2G09355,AfisC3G00075,AfisC3G04819,AfisC3G04821,AfisC3G04823,AfisC3G04827,AfisC3G04832,AfisC3G04846,AfisC3G04848,AfisC3G04852,AfisC3G07037,AfisC7G05144,Asa0G00061.1_Asat,Asa0G03005.1_Asat,Asa2G00286.1_Asat,Asa2G03…
GO:0016798	hydrolase activity, acting on glycosyl bonds	MF	8.09e-119	1.32e-116	587	3859	8273	131722	4	Asa1G01349.1_Asat,Asa8G05256.1_Asat,AfisC1G05046,AfisC7G04764,AfisC8G00324,AfisC8G00329,AfisC8G00331,AfisC8G00332,AfisC8G00333,AfisC8G00334,AfisC8G00335,AfisC8G00336,AfisC8G00337,AfisC8G02881,AfisC8G02882,AfisC8G02889,AfisC8G02890,AfisC8G02892,AfisC8G02896,AfisC8G02897,AfisC8G02898,AfisC8G02901,AfisC8G05216,Asa1G00563.1_Asat,Asa1G04135.1_Asat,Asa3G00066.1_Asat,Asa3G04997.1_Asat,Asa3G05000.1_Asat,…
GO:0042545	cell wall modification	BP	1.87e-115	2.86e-113	160	524	8273	131722	5	AfisC2G03382,AfisC2G03383,AfisC2G04475,AfisC2G04483,AfisC3G04109,AfisC3G06651,AfisC4G01124,AfisC6G03535,AfisC6G06694,AfisC6G06698,AfisC6G06701,AfisC6G06702,AfisC6G06704,AfisC8G01369,AfisC8G01372,AfisC8G01384,AfisC8G01437,AfisC8G01438,AfisC8G01439,AfisC8G01442,Asa0G00408.1_Asat,Asa0G02358.1_Asat,Asa0G02359.1_Asat,Asa0G04678.1_Asat,Asa1G03648.1_Asat,Asa1G03659.1_Asat,Asa1G03713.1_Asat,Asa2G03243.1_…
GO:0034062	RNA polymerase activity	MF	2.21e-109	3.19e-107	189	714	8273	131722	6	AfisC6G06425,AfisC1G07328,AfisC4G02793,AfisC6G04490,Asa0G03916.1_Asat,Asa0G04579.1_Asat,Asa0G04732.1_Asat,Asa3G05069.1_Asat,Asa7G06735.1_Asat,AfisC8G04091,AfisC6G06204,AfisC7G03759,AfisC1G07327,AfisC1G07330,AfisC2G05013,AfisC2G05014,AfisC2G05423,AfisC3G05384,AfisC3G07959,AfisC3G08929,AfisC4G01167,AfisC5G03037,AfisC5G03315,AfisC5G04213,AfisC5G06034,AfisC8G04769,AfisS12G00010,AfisS12G00012,AfisS12G…
GO:0016705	oxidoreductase activity, acting on paired donors, with incorporation or reduction of molecular oxygen	MF	1.64e-106	2.23e-104	494	3157	8273	131722	4	AfisC1G02994,AfisC1G03062,AfisC1G03964,AfisC2G01094,AfisC2G01376,AfisC2G05643,AfisC2G05646,AfisC2G05647,AfisC2G05648,AfisC3G06478,AfisC4G02524,AfisC4G03463,AfisC5G00497,Asa0G04318.1_Asat,Asa0G04751.1_Asat,Asa0G05106.1_Asat,Asa1G02674.1_Asat,Asa1G02675.1_Asat,Asa2G04590.1_Asat,Asa3G04028.1_Asat,Asa5G00424.1_Asat,Asa5G00430.1_Asat,Asa6G02904.1_Asat,Asa6G03069.1_Asat,Asa7G05723.1_Asat,Asa7G05726.1_A…
GO:0004713	protein tyrosine kinase activity	MF	4.71e-94	6.06e-92	396	2422	8273	131722	7	Asa7G02048.1_Asat,AfisC1G01052,AfisC5G01456,AfisC5G01459,AfisC5G01461,AfisC5G01462,AfisC5G01464,AfisC5G01467,AfisC5G01471,AfisC5G01475,AfisC5G02141,AfisC6G05349,Asa0G02357.1_Asat,Asa0G02563.1_Asat,Asa0G02564.1_Asat,Asa0G03358.1_Asat,Asa0G04626.1_Asat,Asa2G02614.1_Asat,Asa2G02615.1_Asat,Asa2G02624.1_Asat,Asa3G00349.1_Asat,Asa3G04261.1_Asat,Asa5G02639.1_Asat,Asa5G05461.1_Asat,Asa6G03963.1_Asat,Asa6…
GO:0005506	iron ion binding	MF	1.54e-89	1.88e-87	526	3712	8273	131722	7	AfisC1G02994,AfisC1G03062,AfisC1G03964,AfisC2G01094,AfisC2G01376,AfisC2G05643,AfisC2G05646,AfisC2G05647,AfisC2G05648,AfisC3G06478,AfisC4G02524,AfisC4G03463,AfisC5G00497,Asa0G04318.1_Asat,Asa0G04751.1_Asat,Asa0G05106.1_Asat,Asa1G02674.1_Asat,Asa1G02675.1_Asat,Asa2G04590.1_Asat,Asa3G04028.1_Asat,Asa5G00424.1_Asat,Asa5G00430.1_Asat,Asa6G02904.1_Asat,Asa6G03069.1_Asat,Asa7G05723.1_Asat,Asa7G05726.1_A…
GO:0022414	reproductive process	BP	1.11e-83	1.29e-81	135	489	8273	131722	2	AfisC8G05608,Asa6G02911.1_Asat,AfisC1G00160,AfisC1G00162,AfisC1G00168,AfisC1G00169,AfisC1G00186,AfisC1G00187,AfisC1G00195,AfisC1G00197,AfisC1G00515,AfisC1G00519,AfisC1G05624,AfisC2G00008,AfisC2G00014,AfisC2G09355,AfisC3G00075,AfisC3G04819,AfisC3G04821,AfisC3G04823,AfisC3G04827,AfisC3G04832,AfisC3G04846,AfisC3G04848,AfisC3G04852,AfisC3G07037,AfisC7G05144,Asa0G00061.1_Asat,Asa0G03005.1_Asat,Asa2G00…
GO:0030599	pectinesterase activity	MF	1.66e-79	1.85e-77	168	718	8273	131722	6	AfisC2G03382,AfisC2G03383,AfisC2G04475,AfisC2G04483,AfisC3G04109,AfisC3G06651,AfisC4G01124,AfisC6G03535,AfisC6G06694,AfisC6G06698,AfisC6G06701,AfisC6G06702,AfisC6G06704,AfisC8G01369,AfisC8G01372,AfisC8G01384,AfisC8G01437,AfisC8G01438,AfisC8G01439,AfisC8G01442,Asa0G00408.1_Asat,Asa0G02358.1_Asat,Asa0G02359.1_Asat,Asa0G04678.1_Asat,Asa1G03648.1_Asat,Asa1G03659.1_Asat,Asa1G03713.1_Asat,Asa2G03243.1_…
GO:0046906	tetrapyrrole binding	MF	5.25e-76	5.59e-74	533	4026	8273	131722	4	AfisC1G02994,AfisC1G03062,AfisC1G03964,AfisC2G01094,AfisC2G01376,AfisC2G05643,AfisC2G05646,AfisC2G05647,AfisC2G05648,AfisC3G06478,AfisC4G02524,AfisC4G03463,AfisC5G00497,Asa0G04318.1_Asat,Asa0G04751.1_Asat,Asa0G05106.1_Asat,Asa1G02674.1_Asat,Asa1G02675.1_Asat,Asa2G04590.1_Asat,Asa3G04028.1_Asat,Asa5G00424.1_Asat,Asa5G00430.1_Asat,Asa6G02904.1_Asat,Asa6G03069.1_Asat,Asa7G05723.1_Asat,Asa7G05726.1_A…

## Sheet: Fig. 3a
Fig. 3a
Distribution of insertion times of Gypsy and Copia retrotransposons in A. fistulosum.
Time	Copia	Gypsy
0	1451	18455
0.2	1201	15011
0.4	1169	15112
0.6	1167	14938
0.8	1229	14085
1	1054	11717
1.2	955	9711
1.4	798	8172
1.6	595	6982
1.8	511	6070
2	411	5170
2.2	404	4551
2.4	306	4020
2.6	278	3761
2.8	261	3764
3	242	3573
3.2	215	3645
3.4	188	3692
3.6	188	3647
3.8	151	3502
4	162	3434
4.2	144	3065
4.4	115	2920
4.6	112	2544
4.8	99	2314
5	77	2122
5.2	85	1696
5.4	48	1578
5.6	40	1307
5.8	35	1008
6	35	789
6.2	22	568
6.4	10	393
6.6	3	233
6.8	4	131
7	5	89
7.2	2	56
7.4	3	19
7.6	1	7
7.8	0	7
8	2	6

## Sheet: Fig. 3d
Fig. 3d
The comparison of the expression levels of ancestral and new DSD genes in three Allium genomes
A .fistulosum			A. cepa			A. sativum
log2(fpkm+1)	groups		log2(fpkm+1)	groups		log2(fpkm+1)	groups
0.0146244	R_no_col		4.77607	R_col		5.53328	R_no_col
0	R_no_col		0.672159	R_col		7.12638	R_no_col
6.0284	R_no_col		0.368254	R_col		2.6881	R_no_col
3.139	R_no_col		2.66125	R_col		0	R_no_col
3.46162	R_no_col		6.74924	R_col		3.95712	R_no_col
0	R_no_col		6.19522	R_col		4.65007	R_no_col
0.793208	R_no_col		0	R_col		0.071115	R_no_col
2.76839	R_no_col		5.35926	R_col		4.31665	R_no_col
0	R_no_col		0	R_col		2.21561	R_no_col
0	R_no_col		3.9651	R_col		0	R_no_col
0	R_no_col		1.53186	R_col		0.1307	R_no_col
5.85561	R_no_col		2.63122	R_col		3.31467	R_no_col
6.78124	R_no_col		4.87362	R_col		3.50001	R_no_col
0	R_no_col		1.59408	R_col		4.31113	R_no_col
3.1475	R_no_col		0.0598708	R_col		1.7654	R_no_col
0.898072	R_no_col		0.148131	R_col		1.10831	R_no_col
0.556704	R_no_col		6.53981	R_col		4.50906	R_no_col
0.257222	R_no_col		0.232745	R_col		3.52213	R_no_col
0.010891	R_no_col		0.828987	R_col		1.81316	R_no_col
7.56427	R_no_col		3.62341	R_col		7.41873	R_no_col
6.79027	R_no_col		4.15219	R_col		4.39434	R_no_col
1.62517	R_no_col		2.63988	R_col		3.75913	R_no_col
1.70688	R_no_col		0.808122	R_col		0.442663	R_no_col
0	R_no_col		7.8921	R_col		4.20322	R_no_col
5.38063	R_no_col		0.0395442	R_col		6.21671	R_no_col
0.502152	R_no_col		1.95745	R_col		0.511632	R_no_col
3.81595	R_no_col		3.04488	R_col		9.51604	R_no_col
8.32233	R_no_col		4.8494	R_col		0.980492	R_no_col
0	R_no_col		3.9773	R_col		2.58979	R_no_col
8.76652	R_no_col		1.9127	R_col		4.36507	R_no_col
1.87801	R_no_col		2.98007	R_col		0	R_no_col
0	R_no_col		0.689959	R_col		0.0695269	R_no_col
2.80641	R_no_col		2.59482	R_col		0.241455	R_no_col
3.03781	R_no_col		0.646109	R_col		4.12638	R_no_col
0	R_no_col		0.42375	R_col		2.56024	R_no_col
2.50842	R_no_col		9.93251	R_col		0.825773	R_no_col
0	R_no_col		6.39533	R_col		6.50389	R_no_col
0	R_no_col		0.541173	R_col		4.51154	R_no_col
0.459616	R_no_col		0	R_col		0	R_no_col
0.14031	R_no_col		5.45641	R_col		0.219423	R_no_col
0	R_no_col		2.05487	R_col		0.234071	R_no_col
8.2734	R_no_col		0	R_col		11.4083	R_no_col
2.87194	R_no_col		5.76843	R_col		4.05427	R_no_col
1.43347	R_no_col		5.63664	R_col		4.13364	R_no_col
7.40584	R_no_col		7.56137	R_col		0	R_no_col
0.398183	R_no_col		4.61389	R_col		0	R_no_col
0	R_no_col		2.63702	R_col		2.30134	R_no_col
0	R_no_col		2.86413	R_col		0	R_no_col
1.41053	R_no_col		3.24884	R_col		4.51532	R_no_col
0	R_no_col		0	R_col		6.7002	R_no_col
0	R_no_col		8.02616	R_col		0.139018	R_no_col
0	R_no_col		0.661782	R_col		0.0295093	R_no_col
0	R_no_col		4.39974	R_col		0.94629	R_no_col
1.13892	R_no_col		4.29922	R_col		3.08719	R_no_col
0.430937	R_no_col		4.92153	R_col		1.58827	R_no_col
0	R_no_col		3.79788	R_col		3.87552	R_no_col
0.1227	R_no_col		4.16684	R_col		0.950914	R_no_col
0.243256	R_no_col		4.64489	R_col		6.93275	R_no_col
0	R_no_col		3.40711	R_col		2.98906	R_no_col
1.91786	R_no_col		3.21843	R_col		3.75116	R_no_col
0	R_no_col		0.0130625	R_col		4.86693	R_no_col
5.04391	R_no_col		2.3755	R_col		3.09075	R_no_col
0.98719	R_no_col		1.46407	R_col		2.84012	R_no_col
0	R_no_col		2.29833	R_col		1.33093	R_no_col
0	R_no_col		0.492199	R_col		0	R_no_col
0.136376	R_no_col		1.81896	R_col		0.242338	R_no_col
4.59082	R_no_col		1.92465	R_col		0.911746	R_no_col
0	R_no_col		3.61488	R_col		0	R_no_col
2.31106	R_no_col		5.15142	R_col		0.0846582	R_no_col
0	R_no_col		3.5357	R_col		0.336528	R_no_col
6.01506	R_no_col		1.9091	R_col		0.0786842	R_no_col
3.5022	R_no_col		5.79401	R_col		1.66352	R_no_col
3.87919	R_no_col		6.05424	R_col		3.41824	R_no_col
0.234565	R_no_col		2.68563	R_col		1.20316	R_no_col
1.59266	R_no_col		4.31135	R_col		0.901432	R_no_col
0	R_no_col		5.36147	R_col		0	R_no_col
0	R_no_col		0.988172	R_col		0.916608	R_no_col
3.39327	R_no_col		4.21377	R_col		1.02266	R_no_col
0	R_no_col		6.90478	R_col		1.12808	R_no_col
0.254498	R_no_col		8.53971	R_col		0.963856	R_no_col
0	R_no_col		2.81188	R_col		4.53652	R_no_col
0	R_no_col		4.99308	R_col		4.06716	R_no_col
2.55247	R_no_col		5.15394	R_col		2.29032	R_no_col
2.30883	R_no_col		6.77339	R_col		2.40687	R_no_col
0	R_no_col		3.89802	R_col		6.36939	R_no_col
1.925	R_no_col		5.65241	R_col		0.509646	R_no_col
1.38159	R_no_col		6.49008	R_col		0.0878396	R_no_col
0	R_no_col		2.84857	R_col		4.43452	R_no_col
7.32856	R_no_col		4.07575	R_col		5.35851	R_no_col
1.71856	R_no_col		3.1308	R_col		5.17407	R_no_col
0	R_no_col		0.186349	R_col		0	R_no_col
1.63177	R_no_col		2.17839	R_col		6.33837	R_no_col
3.5202	R_no_col		0.0547625	R_col		0.0429905	R_no_col
0	R_no_col		3.60338	R_col		0.452813	R_no_col
0.283416	R_no_col		2.91022	R_col		0.919903	R_no_col
6.79772	R_no_col		2.80718	R_col		7.26863	R_no_col
2.62198	R_no_col		2.52959	R_col		5.42354	R_no_col
0.0144242	R_no_col		3.01936	R_col		0.651965	R_no_col
1.127	R_no_col		2.50086	R_col		2.19895	R_no_col
3.94362	R_no_col		3.97504	R_col		0.21791	R_no_col
0.661478	R_no_col		4.01557	R_col		10.6222	R_no_col
1.71938	R_no_col		5.92836	R_col		0.465496	R_no_col
0	R_no_col		0.20183	R_col		0.372838	R_no_col
0	R_no_col		0.132661	R_col		4.55054	R_no_col
0	R_no_col		4.06924	R_col		7.58815	R_no_col
0.0208191	R_no_col		5.92356	R_col		5.32327	R_no_col
0	R_no_col		5.46325	R_col		2.25322	R_no_col
0.235972	R_no_col		6.99717	R_col		5.72657	R_no_col
0	R_no_col		2.49132	R_col		1.69081	R_no_col
0.0219394	R_no_col		0.711233	R_col		0.318648	R_no_col
2.59332	R_no_col		5.53216	R_col		4.13433	R_no_col
0.220737	R_no_col		3.62354	R_col		2.90016	R_no_col
0	R_no_col		5.21874	R_col		1.93568	R_no_col
0.608253	R_no_col		8.96959	R_col		0.138028	R_no_col
0	R_no_col		2.53393	R_col		0.8425	R_no_col
0	R_no_col		2.79997	R_col		4.5122	R_no_col
0	R_no_col		3.5114	R_col		0.148607	R_no_col
2.91329	R_no_col		1.17525	R_col		3.10949	R_no_col
0	R_no_col		2.30623	R_col		0	R_no_col
0	R_no_col		5.56109	R_col		1.49707	R_no_col
0	R_no_col		3.70325	R_col		1.84919	R_no_col
0	R_no_col		3.84137	R_col		4.52168	R_no_col
0	R_no_col		0.574144	R_col		3.8209	R_no_col
4.28862	R_no_col		0	R_col		2.83244	R_no_col
4.32634	R_no_col		1.13219	R_col		0	R_no_col
0	R_no_col		0	R_col		3.21546	R_no_col
0	R_no_col		1.39809	R_col		0	R_no_col
0	R_no_col		2.2192	R_col		0	R_no_col
0.152141	R_no_col		3.19277	R_col		8.15742	R_no_col
0	R_no_col		9.369	R_col		0.218884	R_no_col
0	R_no_col		2.23738	R_col		2.58323	R_no_col
2.92501	R_no_col		3.94293	R_col		1.52166	R_no_col
0	R_no_col		9.53926	R_col		1.88942	R_no_col
0.0238576	R_no_col		5.75725	R_col		0	R_no_col
0.130281	R_no_col		1.16435	R_col		1.19	R_no_col
3.09748	R_no_col		2.41068	R_col		4.36346	R_no_col
0.560013	R_no_col		1.15361	R_col		3.70338	R_no_col
1.02014	R_no_col		0	R_col		2.39009	R_no_col
0	R_no_col		0	R_col		1.40437	R_no_col
0.113864	R_no_col		7.78735	R_col		2.48724	R_no_col
1.20278	R_no_col		3.37428	R_col		5.57228	R_no_col
2.39079	R_no_col		8.66946	R_col		5.64717	R_no_col
0.28693	R_no_col		0	R_col		6.1676	R_no_col
0.268965	R_no_col		10.355	R_col		1.0039	R_no_col
0	R_no_col		6.27047	R_col		2.2729	R_no_col
2.69806	R_no_col		1.03107	R_col		2.37756	R_no_col
0.254373	R_no_col		5.23825	R_col		1.85798	R_no_col
0.130098	R_no_col		4.17155	R_col		3.57957	R_no_col
0	R_no_col		6.20844	R_col		0.391099	R_no_col
0	R_no_col		4.58173	R_col		1.96993	R_no_col
0	R_no_col		0.0788093	R_col		0.380013	R_no_col
0.958717	R_no_col		0	R_col		0	R_no_col
0	R_no_col		0	R_col		4.37488	R_no_col
1.11734	R_no_col		0.552706	R_col		1.07511	R_no_col
2.2802	R_no_col		6.08031	R_col		4.08119	R_no_col
4.67647	R_no_col		4.87002	R_col		0.901857	R_no_col
2.33656	R_no_col		4.01538	R_col		2.47385	R_no_col
0	R_no_col		1.33831	R_col		3.69014	R_no_col
0	R_no_col		7.1735	R_col		0.188374	R_no_col
4.46199	R_no_col		0.308129	R_col		7.13382	R_no_col
0.361551	R_no_col		5.74805	R_col		3.39142	R_no_col
0.229501	R_no_col		6.53525	R_col		1.63708	R_no_col
0	R_no_col		0.70639	R_col		2.4286	R_no_col
0.905408	R_no_col		0	R_col		0.034177	R_no_col
0	R_no_col		3.61747	R_col		0	R_no_col
0	R_no_col		5.22572	R_col		0.0582926	R_no_col
0	R_no_col		0.442946	R_col		5.05936	R_no_col
4.47207	R_no_col		0	R_col		4.09289	R_no_col
0	R_no_col		0	R_col		6.78828	R_no_col
1.9696	R_no_col		0.585147	R_col		5.96953	R_no_col
1.77482	R_no_col		5.2416	R_col		0.153967	R_no_col
5.21659	R_no_col		0.0760291	R_col		0	R_no_col
3.4895	R_no_col		1.65136	R_col		0.166749	R_no_col
1.66498	R_no_col		4.33876	R_col		0.0411786	R_no_col
0.700989	R_no_col		2.00114	R_col		2.79667	R_no_col
0	R_no_col		2.56223	R_col		5.90109	R_no_col
3.83996	R_no_col		2.74813	R_col		5.54033	R_no_col
1.31524	R_no_col		6.4208	R_col		0.175353	R_no_col
0.527236	R_no_col		4.42452	R_col		1.40215	R_no_col
0	R_no_col		4.50376	R_col		0	R_no_col
0.290026	R_no_col		4.0669	R_col		0	R_no_col
0	R_no_col		5.24508	R_col		0	R_no_col
7.57072	R_no_col		3.77968	R_col		0.560038	R_no_col
0	R_no_col		5.04093	R_col		0.141817	R_no_col
0.752035	R_no_col		7.19449	R_col		1.51659	R_no_col
0	R_no_col		4.1851	R_col		8.10185	R_no_col
3.12509	R_no_col		4.15554	R_col		5.15036	R_no_col
2.51294	R_no_col		2.72106	R_col		3.30189	R_no_col
0	R_no_col		5.74715	R_col		0	R_no_col
0.220808	R_no_col		6.15361	R_col		0	R_no_col
0	R_no_col		3.9937	R_col		2.66741	R_no_col
0	R_no_col		3.42333	R_col		0	R_no_col
3.74587	R_no_col		3.10725	R_col		4.05752	R_no_col
0	R_no_col		4.79558	R_col		5.73063	R_no_col
0	R_no_col		0	R_col		0	R_no_col
1.00942	R_no_col		5.10749	R_col		0	R_no_col
1.99333	R_no_col		5.92029	R_col		5.64628	R_no_col
0.776968	R_no_col		4.97712	R_col		0.285039	R_no_col
2.04576	R_no_col		6.6235	R_col		2.7365	R_no_col
3.84612	R_no_col		0.288009	R_col		2.95089	R_no_col
0.0348727	R_no_col		3.44596	R_col		4.64499	R_no_col
0	R_no_col		4.64476	R_col		2.17363	R_no_col
1.19793	R_no_col		6.12188	R_col		0	R_no_col
1.94149	R_no_col		4.90472	R_col		0.917913	R_no_col
4.42648	R_no_col		2.42782	R_col		1.89275	R_no_col
0.118409	R_no_col		7.0226	R_col		4.40896	R_no_col
0.0720629	R_no_col		6.88112	R_col		0	R_no_col
0.79106	R_no_col		5.07054	R_col		4.18113	R_no_col
0.258668	R_no_col		5.05334	R_col		5.03932	R_no_col
1.55336	R_no_col		2.45633	R_col		6.22547	R_no_col
4.37678	R_no_col		1.73283	R_col		1.57933	R_no_col
0	R_no_col		0.805487	R_col		5.07555	R_no_col
2.29809	R_no_col		0	R_col		3.86092	R_no_col
3.37306	R_no_col		3.60115	R_col		1.52552	R_no_col
0	R_no_col		2.96958	R_col		0.46598	R_no_col
0.102701	R_no_col		5.30842	R_col		7.53444	R_no_col
1.42758	R_no_col		0	R_col		2.36321	R_no_col
0.0484333	R_no_col		3.50098	R_col		2.85463	R_no_col
0	R_no_col		3.37477	R_col		4.20554	R_no_col
2.30953	R_no_col		1.37677	R_col		0.610532	R_no_col
0.283667	R_no_col		4.87942	R_col		0.938123	R_no_col
0	R_no_col		6.32943	R_col		3.72378	R_no_col
1.44152	R_no_col		2.89646	R_col		1.69856	R_no_col
0.838606	R_no_col		4.90538	R_col		2.73802	R_no_col
4.50864	R_no_col		3.90091	R_col		2.921	R_no_col
0	R_no_col		2.95569	R_col		0.350992	R_no_col
1.68638	R_no_col		0.869335	R_col		1.6943	R_no_col
0.0701252	R_no_col		5.08622	R_col		7.99144	R_no_col
0.177858	R_no_col		0.943892	R_col		0.513838	R_no_col
0.936836	R_no_col		6.84765	R_col		5.5299	R_no_col
0	R_no_col		5.07613	R_col		4.47311	R_no_col
1.12406	R_no_col		5.22194	R_col		2.84338	R_no_col
0	R_no_col		0.691375	R_col		3.15204	R_no_col
0	R_no_col		2.43216	R_col		1.66935	R_no_col
0.730224	R_no_col		5.385	R_col		2.15659	R_no_col
0.266524	R_no_col		4.57831	R_col		1.72303	R_no_col
0	R_no_col		3.32954	R_col		6.68915	R_no_col
0	R_no_col		6.47225	R_col		2.22976	R_no_col
4.95221	R_no_col		5.54088	R_col		3.91159	R_no_col
4.77005	R_no_col		7.65806	R_col		0.0283792	R_no_col
5.99946	R_no_col		0	R_col		0.286753	R_no_col
0.0303716	R_no_col		7.14054	R_col		2.12331	R_no_col
0	R_no_col		5.43754	R_col		6.97819	R_no_col
1.8013	R_no_col		2.84998	R_col		4.37454	R_no_col
0.0256058	R_no_col		3.21969	R_col		2.70679	R_no_col
0.0338779	R_no_col		3.17475	R_col		1.71753	R_no_col
0.0993106	R_no_col		5.06116	R_col		3.24541	R_no_col
0	R_no_col		5.81986	R_col		0.615758	R_no_col
0.350896	R_no_col		7.57467	R_col		0	R_no_col
1.36495	R_no_col		2.49275	R_col		2.38565	R_no_col
0	R_no_col		4.69626	R_col		10.3764	R_no_col
0.912271	R_no_col		0.533048	R_col		8.1509	R_no_col
0.471814	R_no_col		0.0678409	R_col		3.93196	R_no_col
2.22537	R_no_col		1.13111	R_col		2.77192	R_no_col
0.305256	R_no_col		0.16996	R_col		0.0410508	R_no_col
1.8538	R_no_col		4.99049	R_col		1.05099	R_no_col
0.0467904	R_no_col		3.58941	R_col		5.14126	R_no_col
0	R_no_col		4.81669	R_col		3.33098	R_no_col
0.164242	R_no_col		7.22581	R_col		3.08945	R_no_col
0	R_no_col		1.85446	R_col		3.51546	R_no_col
0.568752	R_no_col		5.5126	R_col		4.60321	R_no_col
0.129767	R_no_col		5.60033	R_col		0	R_no_col
0	R_no_col		5.14978	R_col		0.0492359	R_no_col
1.45858	R_no_col		5.05334	R_col		7.03618	R_no_col
0.294084	R_no_col		0	R_col		6.25684	R_no_col
1.1233	R_no_col		0	R_col		2.98137	R_no_col
2.7187	R_no_col		0	R_col		0.225417	R_no_col
2.51364	R_no_col		0	R_col		0.773865	R_no_col
2.39595	R_no_col		0	R_col		0	R_no_col
0.89914	R_no_col		0	R_col		1.57235	R_no_col
3.58577	R_no_col		0	R_col		2.48236	R_no_col
2.78132	R_no_col		0	R_col		0.277378	R_no_col
3.08422	R_no_col		6.97912	R_col		1.98027	R_no_col
0	R_no_col		5.98678	R_col		1.2237	R_no_col
0.347355	R_no_col		0.35171	R_col		1.49338	R_no_col
3.41047	R_no_col		5.68671	R_col		7.78447	R_no_col
0	R_no_col		4.75941	R_col		0.609567	R_no_col
2.01876	R_no_col		1.51681	R_col		0.93464	R_no_col
0	R_no_col		7.33078	R_col		0.878081	R_no_col
0	R_no_col		4.88112	R_col		3.95808	R_no_col
3.23189	R_no_col		7.40094	R_col		2.58102	R_no_col
0.336326	R_no_col		3.97863	R_col		1.75906	R_no_col
0.50184	R_no_col		0.602416	R_col		3.89473	R_no_col
5.53837	R_no_col		0.248588	R_col		2.46686	R_no_col
0.361389	R_no_col		5.42107	R_col		5.15696	R_no_col
0.877208	R_no_col		0.568367	R_col		6.97	R_no_col
0	R_no_col		2.99289	R_col		4.8584	R_no_col
0	R_no_col		2.19203	R_col		4.34995	R_no_col
0	R_no_col		1.59977	R_col		3.50605	R_no_col
2.70421	R_no_col		4.39396	R_col		2.18349	R_no_col
0	R_no_col		7.70168	R_col		0.116944	R_no_col
0.0915781	R_no_col		4.91313	R_col		2.22212	R_no_col
0.160376	R_no_col		1.89305	R_col		7.9506	R_no_col
1.46248	R_no_col		3.40169	R_col		0	R_no_col
1.13315	R_no_col		3.81255	R_col		0.37065	R_no_col
6.48724	R_no_col		4.25073	R_col		0.210692	R_no_col
0	R_no_col		7.73512	R_col		2.75073	R_no_col
3.20356	R_no_col		6.71006	R_col		5.198	R_no_col
0	R_no_col		6.72768	R_col		1.53429	R_no_col
0	R_no_col		9.34858	R_col		6.64136	R_no_col
1.74389	R_no_col		4.95169	R_col		2.83535	R_no_col
0.610597	R_no_col		5.21848	R_col		4.69	R_no_col
3.87612	R_no_col		2.39564	R_col		5.59721	R_no_col
0	R_no_col		3.38725	R_col		2.23412	R_no_col
1.66398	R_no_col		1.50608	R_col		2.52029	R_no_col
3.27687	R_no_col		6.68424	R_col		4.09412	R_no_col
0	R_no_col		1.92951	R_col		6.82878	R_no_col
0	R_no_col		5.01721	R_col		0	R_no_col
0	R_no_col		4.47147	R_col		2.6176	R_no_col
0.326659	R_no_col		0	R_col		0.704529	R_no_col
0.596079	R_no_col		5.37978	R_col		1.72857	R_no_col
6.10188	R_no_col		4.17825	R_col		0	R_no_col
0.18024	R_no_col		1.36946	R_col		2.83294	R_no_col
0.0781322	R_no_col		2.26716	R_col		1.60288	R_no_col
2.96381	R_no_col		4.86129	R_col		3.07335	R_no_col
5.50986	R_no_col		4.22946	R_col		0	R_no_col
5.52614	R_no_col		3.42459	R_col		0	R_no_col
5.23919	R_no_col		3.60567	R_col		3.34612	R_no_col
0.579314	R_no_col		3.15586	R_col		0.998531	R_no_col
0.149223	R_no_col		5.4845	R_col		0	R_no_col
3.27868	R_no_col		0	R_col		0.647685	R_no_col
0	R_no_col		0	R_col		0.39212	R_no_col
0.03887	R_no_col		5.78419	R_col		1.86452	R_no_col
0.403624	R_no_col		0.466991	R_col		3.81894	R_no_col
1.84818	R_no_col		0.500003	R_col		1.89742	R_no_col
0.178887	R_no_col		4.40715	R_col		0.0175003	R_no_col
0	R_no_col		4.85535	R_col		3.78774	R_no_col
6.3575	R_no_col		7.65937	R_col		0	R_no_col
1.91306	R_no_col		3.50287	R_col		1.36815	R_no_col
0.365307	R_no_col		3.09119	R_col		0.729716	R_no_col
0.585622	R_no_col		3.41002	R_col		4.77579	R_no_col
7.32853	R_no_col		0.0675416	R_col		0	R_no_col
6.41321	R_no_col		0	R_col		0	R_no_col
0.830819	R_no_col		0	R_col		0	R_no_col
3.2094	R_no_col		3.8486	R_col		0.106447	R_no_col
4.05476	R_no_col		2.7029	R_col		5.65793	R_no_col
0	R_no_col		8.26737	R_col		0.268234	R_no_col
5.43798	R_no_col		0.137328	R_col		0	R_no_col
1.79559	R_no_col		3.28571	R_col		3.16367	R_no_col
2.50135	R_no_col		2.51052	R_col		4.04474	R_no_col
0.877504	R_no_col		2.78739	R_col		7.1765	R_no_col
2.68122	R_no_col		4.89062	R_col		6.81299	R_no_col
1.60206	R_no_col		3.54233	R_col		4.78914	R_no_col
1.7838	R_no_col		4.8717	R_col		1.48955	R_no_col
0.0396261	R_no_col		0.195847	R_col		0	R_no_col
0	R_no_col		0.0789178	R_col		0.615851	R_no_col
0.653685	R_no_col		1.02728	R_col		0.211276	R_no_col
0	R_no_col		3.96534	R_col		0	R_no_col
0	R_no_col		0	R_col		3.96659	R_no_col
7.44841	R_no_col		0	R_col		0	R_no_col
4.66875	R_no_col		0.540433	R_col		0	R_no_col
0	R_no_col		3.29524	R_col		0.204188	R_no_col
5.26895	R_no_col		0	R_col		0.947237	R_no_col
5.51391	R_no_col		2.83016	R_col		5.25155	R_no_col
0.172767	R_no_col		4.94305	R_col		0.0286949	R_no_col
0	R_no_col		2.0456	R_col		1.1261	R_no_col
0.136074	R_no_col		1.3007	R_col		0	R_no_col
0	R_no_col		0.0961608	R_col		0.485892	R_no_col
0	R_no_col		4.77418	R_col		2.8706	R_no_col
0	R_no_col		0.59972	R_col		0.0571697	R_no_col
1.73348	R_no_col		4.53621	R_col		9.98175	R_no_col
2.96643	R_no_col		0.271271	R_col		2.14803	R_no_col
0.0561876	R_no_col		0.736777	R_col		0	R_no_col
0	R_no_col		0	R_col		7.72638	R_no_col
0.57524	R_no_col		0.520482	R_col		5.39272	R_no_col
0.952391	R_no_col		5.79824	R_col		5.91467	R_no_col
0	R_no_col		5.03655	R_col		3.17971	R_no_col
3.24997	R_no_col		0.37535	R_col		1.12185	R_no_col
5.51271	R_no_col		0	R_col		0.712508	R_no_col
6.89956	R_no_col		0.261803	R_col		0	R_no_col
0	R_no_col		1.93057	R_col		1.15465	R_no_col
5.84189	R_no_col		3.59112	R_col		0.0885337	R_no_col
4.49551	R_no_col		0.245974	R_col		4.66661	R_no_col
7.17824	R_no_col		0	R_col		1.03339	R_no_col
0.274223	R_no_col		3.87398	R_col		3.37269	R_no_col
5.12776	R_no_col		3.54542	R_col		2.22425	R_no_col
0	R_no_col		4.14202	R_col		4.22065	R_no_col
5.28484	R_no_col		4.60374	R_col		1.41103	R_no_col
4.62721	R_no_col		1.93652	R_col		0	R_no_col
0	R_no_col		5.64174	R_col		0	R_no_col
4.0651	R_no_col		5.72729	R_col		3.29548	R_no_col
0	R_no_col		1.34592	R_col		0	R_no_col
0	R_no_col		0.378785	R_col		0	R_no_col
0.945728	R_no_col		3.37857	R_col		0	R_no_col
0.313989	R_no_col		3.28375	R_col		1.1617	R_no_col
0.333992	R_no_col		1.01958	R_col		4.36879	R_no_col
0.265444	R_no_col		0.670369	R_col		2.42081	R_no_col
1.66871	R_no_col		1.43898	R_col		12.14	R_no_col
5.20066	R_no_col		2.06816	R_col		2.12603	R_no_col
0	R_no_col		9.74822	R_col		2.23386	R_no_col
0	R_no_col		2.7533	R_col		2.60176	R_no_col
0	R_no_col		5.11613	R_col		3.88689	R_no_col
6.12932	R_no_col		3.51435	R_col		3.99858	R_no_col
0	R_no_col		5.4952	R_col		10.4626	R_no_col
0	R_no_col		0.765297	R_col		1.31998	R_no_col
2.83712	R_no_col		4.29368	R_col		7.15035	R_no_col
4.22148	R_no_col		0.867702	R_col		0.314513	R_no_col
4.43388	R_no_col		7.39074	R_col		0.0968468	R_no_col
2.13009	R_no_col		5.16358	R_col		0	R_no_col
6.43184	R_no_col		2.91092	R_col		0	R_no_col
7.28391	R_no_col		6.02063	R_col		0	R_no_col
1.91913	R_no_col		0.150821	R_col		0	R_no_col
0.104246	R_no_col		0	R_col		0	R_no_col
0.946195	R_no_col		3.97581	R_col		1.61286	R_no_col
0	R_no_col		6.60856	R_col		3.57715	R_no_col
0	R_no_col		1.70804	R_col		0	R_no_col
0.0488775	R_no_col		0	R_col		6.23931	R_no_col
0	R_no_col		0	R_col		0	R_no_col
0.732914	R_no_col		0.131213	R_col		0	R_no_col
0.659267	R_no_col		0	R_col		3.9689	R_no_col
0	R_no_col		1.62895	R_col		1.83759	R_no_col
0.529812	R_no_col		1.63476	R_col		0	R_no_col
0	R_no_col		4.90947	R_col		0	R_no_col
4.20542	R_no_col		6.04638	R_col		0	R_no_col
1.50622	R_no_col		2.01043	R_col		0.0280703	R_no_col
0	R_no_col		3.29636	R_col		0.0260833	R_no_col
1.02264	R_no_col		6.26243	R_col		2.65145	R_no_col
0	R_no_col		7.73194	R_col		3.33187	R_no_col
1.71636	R_no_col		3.76385	R_col		0	R_no_col
0	R_no_col		5.24612	R_col		4.64936	R_no_col
0	R_no_col		3.78228	R_col		0.0606711	R_no_col
0	R_no_col		2.35561	R_col		0.0849302	R_no_col
4.5558	R_no_col		2.65297	R_col		2.29614	R_no_col
0.109304	R_no_col		2.34923	R_col		0.883746	R_no_col
4.7821	R_no_col		8.28276	R_col		3.46165	R_no_col
3.88037	R_no_col		4.39089	R_col		2.59673	R_no_col
3.38875	R_no_col		4.04995	R_col		0.202259	R_no_col
0.499003	R_no_col		2.63591	R_col		2.97977	R_no_col
0	R_no_col		6.97737	R_col		4.3583	R_no_col
0.76643	R_no_col		5.62636	R_col		0.340071	R_no_col
0.393892	R_no_col		4.72413	R_col		1.96474	R_no_col
0	R_no_col		5.32534	R_col		0.518248	R_no_col
3.602	R_no_col		5.65928	R_col		6.99345	R_no_col
0	R_no_col		2.57773	R_col		3.96865	R_no_col
0	R_no_col		0.0543317	R_col		4.46965	R_no_col
0.0663315	R_no_col		5.48776	R_col		6.18998	R_no_col
0	R_no_col		5.283	R_col		0.12775	R_no_col
0	R_no_col		0	R_col		0.139246	R_no_col
5.58758	R_no_col		4.28186	R_col		0.918635	R_no_col
4.64962	R_no_col		1.23816	R_col		0.402086	R_no_col
3.30285	R_no_col		1.71509	R_col		2.52195	R_no_col
5.70025	R_no_col		1.54557	R_col		3.53118	R_no_col
4.17463	R_no_col		0.0196379	R_col		0	R_no_col
4.4547	R_no_col		0.0543722	R_col		0	R_no_col
4.92438	R_no_col		3.63613	R_col		0.281425	R_no_col
2.55008	R_no_col		0	R_col		1.2727	R_no_col
0	R_no_col		4.01638	R_col		0	R_no_col
0	R_no_col		0	R_col		1.07105	R_no_col
0.0871327	R_no_col		2.68336	R_col		0	R_no_col
0	R_no_col		4.73797	R_col		0.0775508	R_no_col
0	R_no_col		0.212104	R_col		3.92091	R_no_col
0	R_no_col		3.21926	R_col		0.739289	R_no_col
0	R_no_col		5.02078	R_col		0.345736	R_no_col
0	R_no_col		0	R_col		0	R_no_col
2.38935	R_no_col		4.35847	R_col		4.83487	R_no_col
1.30031	R_no_col		1.99237	R_col		7.80867	R_no_col
0	R_no_col		0.624799	R_col		2.93037	R_no_col
3.0731	R_no_col		4.7226	R_col		8.89545	R_no_col
2.2294	R_no_col		5.44426	R_col		4.86706	R_no_col
3.30943	R_no_col		5.781	R_col		0	R_no_col
0	R_no_col		4.14084	R_col		0	R_no_col
3.46285	R_no_col		7.20629	R_col		0.0387581	R_no_col
3.96673	R_no_col		5.10792	R_col		0.23535	R_no_col
0	R_no_col		0.591911	R_col		4.66098	R_no_col
9.48191	R_no_col		0.405884	R_col		9.33488	R_no_col
0.0171346	R_no_col		0.196087	R_col		4.143	R_no_col
4.90787	R_no_col		6.69954	R_col		3.05044	R_no_col
0	R_no_col		5.24787	R_col		0.0344898	R_no_col
0.49676	R_no_col		3.83837	R_col		2.72473	R_no_col
0.0345315	R_no_col		5.18317	R_col		2.43267	R_no_col
4.04379	R_no_col		2.93229	R_col		0.726242	R_no_col
2.66562	R_no_col		0.834527	R_col		0.239804	R_no_col
0	R_no_col		1.6871	R_col		0.394319	R_no_col
5.56037	R_no_col		3.31391	R_col		2.44765	R_no_col
3.8679	R_no_col		2.97701	R_col		2.68487	R_no_col
2.65127	R_no_col		0	R_col		2.25135	R_no_col
2.7765	R_no_col		4.62498	R_col		5.93703	R_no_col
0.336915	R_no_col		4.26541	R_col		4.72463	R_no_col
0.346224	R_no_col		3.88058	R_col		0	R_no_col
4.48709	R_no_col		8.34911	R_col		0.0207506	R_no_col
3.17641	R_no_col		4.4723	R_col		0.473442	R_no_col
6.21453	R_no_col		5.67123	R_col		4.6277	R_no_col
4.89069	R_no_col		5.61529	R_col		4.23957	R_no_col
0	R_no_col		2.8283	R_col		1.62558	R_no_col
2.01478	R_no_col		6.48301	R_col		0	R_no_col
4.31018	R_no_col		7.00982	R_col		6.30954	R_no_col
4.756	R_no_col		0.124632	R_col		4.11502	R_no_col
3.94738	R_no_col		0.746159	R_col		4.43356	R_no_col
1.82866	R_no_col		1.059	R_col		1.07881	R_no_col
3.24076	R_no_col		2.99499	R_col		2.26189	R_no_col
0	R_no_col		0.373432	R_col		0.0181149	R_no_col
2.06621	R_no_col		0.64554	R_col		4.67654	R_no_col
0	R_no_col		0.059205	R_col		5.32975	R_no_col
0.742089	R_no_col		3.32022	R_col		0.720152	R_no_col
0	R_no_col		3.47564	R_col		0.577061	R_no_col
0.264389	R_no_col		0	R_col		0	R_no_col
5.03527	R_no_col		3.48954	R_col		0.0768181	R_no_col
0.166772	R_no_col		4.18667	R_col		0	R_no_col
0	R_no_col		4.12579	R_col		1.89704	R_no_col
4.27387	R_no_col		3.01018	R_col		4.88822	R_no_col
3.85506	R_no_col		3.37336	R_col		5.91491	R_no_col
0	R_no_col		0.659003	R_col		4.81035	R_no_col
0	R_no_col		5.25539	R_col		0.18773	R_no_col
0	R_no_col		5.50322	R_col		0	R_no_col
0	R_no_col		4.46499	R_col		4.18385	R_no_col
0	R_no_col		7.09159	R_col		5.76528	R_no_col
1.65287	R_no_col		6.60374	R_col		0	R_no_col
0	R_no_col		6.80439	R_col		6.44016	R_no_col
2.89156	R_no_col		0.0802095	R_col		6.48316	R_no_col
0	R_no_col		6.08801	R_col		2.95761	R_no_col
0	R_no_col		6.76126	R_col		3.19914	R_no_col
3.88233	R_no_col		1.36752	R_col		7.12862	R_no_col
0.0479916	R_no_col		0.230518	R_col		1.91849	R_no_col
2.10142	R_no_col		0.188992	R_col		4.09068	R_no_col
0.0830197	R_no_col		5.20941	R_col		9.71508	R_no_col
0	R_no_col		4.68002	R_col		4.75733	R_no_col
0	R_no_col		0	R_col		1.84229	R_no_col
0.105652	R_no_col		0	R_col		2.94806	R_no_col
1.58386	R_no_col		5.89469	R_col		3.30784	R_no_col
0.298104	R_no_col		4.67538	R_col		4.63642	R_no_col
0	R_no_col		4.76485	R_col		0.423492	R_no_col
1.29135	R_no_col		7.872	R_col		0.780716	R_no_col
0	R_no_col		3.90733	R_col		6.59814	R_no_col
2.97982	R_no_col		7.26264	R_col		0	R_no_col
2.2138	R_no_col		2.29381	R_col		0	R_no_col
0.308575	R_no_col		4.56557	R_col		0.533442	R_no_col
0	R_no_col		6.30921	R_col		2.30252	R_no_col
4.42818	R_no_col		3.67296	R_col		5.48722	R_no_col
3.72885	R_no_col		0	R_col		0.592403	R_no_col
6.04452	R_no_col		3.18784	R_col		2.51603	R_no_col
2.20918	R_no_col		3.50965	R_col		8.43826	R_no_col
0	R_no_col		4.55029	R_col		0.243252	R_no_col
2.78005	R_no_col		4.25023	R_col		0.19585	R_no_col
0	R_no_col		6.51905	R_col		4.60317	R_no_col
1.75033	R_no_col		5.42804	R_col		5.18209	R_no_col
0	R_no_col		3.50593	R_col		5.15661	R_no_col
1.80782	R_no_col		5.66644	R_col		4.6486	R_no_col
0.0874119	R_no_col		4.82412	R_col		4.6269	R_no_col
0	R_no_col		8.78589	R_col		6.12299	R_no_col
2.6589	R_no_col		4.54324	R_col		5.52706	R_no_col
6.07475	R_no_col		0.0826822	R_col		5.21498	R_no_col
0	R_no_col		4.28639	R_col		3.96554	R_no_col
0	R_no_col		1.24724	R_col		3.86955	R_no_col
0	R_no_col		3.32255	R_col		2.95269	R_no_col
2.47449	R_no_col		6.13649	R_col		4.80236	R_no_col
2.57314	R_no_col		2.0062	R_col		4.91556	R_no_col
4.24986	R_no_col		0	R_col		4.31811	R_no_col
6.62513	R_no_col		0.0358987	R_col		4.65299	R_no_col
0	R_no_col		0	R_col		0.29279	R_no_col
1.90173	R_no_col		2.47131	R_col		0.134251	R_no_col
0.619969	R_no_col		5.76484	R_col		0	R_no_col
0	R_no_col		0	R_col		0.15779	R_no_col
4.62836	R_no_col		1.14503	R_col		6.10625	R_no_col
0	R_no_col		5.88784	R_col		0.11997	R_no_col
4.64313	R_no_col		3.45051	R_col		1.41169	R_no_col
0	R_no_col		2.88986	R_col		4.08144	R_no_col
4.47455	R_no_col		3.29658	R_col		1.1386	R_no_col
0.831708	R_no_col		5.00781	R_col		3.21217	R_no_col
0	R_no_col		4.1642	R_col		1.68774	R_no_col
2.68739	R_no_col		3.92368	R_col		1.12918	R_no_col
0.0190262	R_no_col		7.29485	R_col		8.48504	R_no_col
0	R_no_col		7.0546	R_col		3.82386	R_no_col
0.39963	R_no_col		6.83979	R_col		6.30211	R_no_col
0	R_no_col		6.26565	R_col		0.727639	R_no_col
0	R_no_col		3.97259	R_col		3.8263	R_no_col
3.36067	R_no_col		2.58616	R_col		4.98695	R_no_col
2.19021	R_no_col		1.12921	R_col		2.27629	R_no_col
1.47943	R_no_col		4.82757	R_col		2.68272	R_no_col
0	R_no_col		4.19071	R_col		5.19249	R_no_col
0.165802	R_no_col		0.513247	R_col		2.70464	R_no_col
0	R_no_col		8.36775	R_col		6.30364	R_no_col
0.677345	R_no_col		6.52341	R_col		2.97553	R_no_col
0.665541	R_no_col		0.830038	R_col		0.367524	R_no_col
2.51305	R_no_col		2.51861	R_col		0.0971266	R_no_col
5.19891	R_no_col		0.0697766	R_col		3.53214	R_no_col
5.67519	R_no_col		3.59234	R_col		0.249993	R_no_col
0	R_no_col		7.5273	R_col		0	R_no_col
2.27161	R_no_col		7.48005	R_col		2.81439	R_no_col
0	R_no_col		2.44427	R_col		4.4885	R_no_col
3.0181	R_no_col		1.36718	R_col		1.4377	R_no_col
0.409669	R_no_col		3.98235	R_col		0.955869	R_no_col
3.62124	R_no_col		3.22876	R_col		2.10179	R_no_col
0	R_no_col		5.3542	R_col		3.47058	R_no_col
5.85929	R_no_col		3.48435	R_col		1.11609	R_no_col
0	R_no_col		3.299	R_col		1.07491	R_no_col
0	R_no_col		2.99611	R_col		3.31689	R_no_col
0.144349	R_no_col		0.808716	R_col		7.10334	R_no_col
1.14469	R_no_col		9.40972	R_col		2.31317	R_no_col
5.47993	R_no_col		6.01779	R_col		0	R_no_col
5.74014	R_no_col		6.91104	R_col		1.33184	R_no_col
4.21928	R_no_col		2.48454	R_col		3.28943	R_no_col
0.638441	R_no_col		0	R_col		0	R_no_col
3.59809	R_no_col		0.404997	R_col		1.58597	R_no_col
0	R_no_col		4.17985	R_col		2.14231	R_no_col
7.0966	R_no_col		1.53604	R_col		1.88429	R_no_col
5.71692	R_no_col		5.8355	R_col		0	R_no_col
0	R_no_col		1.3431	R_col		2.14569	R_no_col
0	R_no_col		4.15439	R_col		3.83652	R_no_col
4.02761	R_no_col		5.02264	R_col		1.51717	R_no_col
3.51669	R_no_col		0.441657	R_col		2.16244	R_no_col
0.491037	R_no_col		7.06932	R_col		6.34677	R_no_col
0	R_no_col		4.11949	R_col		0.347508	R_no_col
0	R_no_col		4.2553	R_col		1.22961	R_no_col
0.37712	R_no_col		0	R_col		2.39579	R_no_col
0	R_no_col		0	R_col		1.006	R_no_col
0.709723	R_no_col		0	R_col		0	R_no_col
0.187235	R_no_col		0	R_col		4.49368	R_no_col
0	R_no_col		2.34518	R_col		2.47312	R_no_col
0	R_no_col		0	R_col		3.65902	R_no_col
0	R_no_col		3.31341	R_col		0.347637	R_no_col
0.0619492	R_no_col		3.72176	R_col		0.228004	R_no_col
6.77723	R_no_col		3.32329	R_col		5.59352	R_no_col
0	R_no_col		3.68447	R_col		0.371322	R_no_col
5.09327	R_no_col		0.227024	R_col		6.84584	R_no_col
5.26491	R_no_col		4.07867	R_col		3.35718	R_no_col
0.0469059	R_no_col		2.38127	R_col		2.03677	R_no_col
0.670631	R_no_col		2.4424	R_col		0.562928	R_no_col
0	R_no_col		0.887375	R_col		0.135036	R_no_col
0	R_no_col		9.00733	R_col		0.94182	R_no_col
0	R_no_col		3.49315	R_col		1.95646	R_no_col
0	R_no_col		7.13004	R_col		0	R_no_col
2.94703	R_no_col		0.219369	R_col		0.14995	R_no_col
0	R_no_col		0.237482	R_col		5.44143	R_no_col
0	R_no_col		5.20489	R_col		0.322512	R_no_col
3.20119	R_no_col		3.80762	R_col		5.62623	R_no_col
0.361882	R_no_col		2.13023	R_col		3.0736	R_no_col
0	R_no_col		4.6936	R_col		5.06691	R_no_col
0	R_no_col		0.502461	R_col		0.127342	R_no_col
0	R_no_col		1.79906	R_col		0	R_no_col
0	R_no_col		1.5344	R_col		0.213899	R_no_col
1.60023	R_no_col		5.53246	R_col		0.0800001	R_no_col
0	R_no_col		7.47074	R_col		2.56387	R_no_col
0.244068	R_no_col		3.0332	R_col		0	R_no_col
0.917324	R_no_col		4.10414	R_col		0.457654	R_no_col
0.0495155	R_no_col		2.36716	R_col		1.32514	R_no_col
0.548809	R_no_col		6.40417	R_col		2.78485	R_no_col
0.710767	R_no_col		3.37284	R_col		3.91953	R_no_col
2.08754	R_no_col		0.46033	R_col		1.15571	R_no_col
0	R_no_col		0	R_col		0.229682	R_no_col
0	R_no_col		1.73174	R_col		4.69422	R_no_col
2.12655	R_no_col		4.65492	R_col		4.42541	R_no_col
5.63413	R_no_col		3.74202	R_col		3.06443	R_no_col
0	R_no_col		4.27307	R_col		4.06182	R_no_col
0	R_no_col		0.113019	R_col		1.48262	R_no_col
5.07772	R_no_col		1.80226	R_col		4.46313	R_no_col
0.483808	R_no_col		4.62018	R_col		1.80874	R_no_col
0	R_no_col		5.44619	R_col		2.85926	R_no_col
0.0684312	R_no_col		8.92172	R_col		6.28286	R_no_col
0.0639284	R_no_col		0	R_col		1.03924	R_no_col
0.109172	R_no_col		0.692899	R_col		5.19574	R_no_col
0	R_no_col		4.29154	R_col		2.21102	R_no_col
0	R_no_col		4.07753	R_col		0.795303	R_no_col
6.82856	R_no_col		2.98683	R_col		0	R_no_col
1.05485	R_no_col		1.34774	R_col		3.50614	R_no_col
2.24918	R_no_col		1.19905	R_col		2.88171	R_no_col
0.89728	R_no_col		0	R_col		0	R_no_col
3.67103	R_no_col		0.290625	R_col		0	R_no_col
4.64276	R_no_col		0.102061	R_col		3.82314	R_no_col
0.497973	R_no_col		0	R_col		5.54998	R_no_col
0	R_no_col		0	R_col		11.188	R_no_col
0.350528	R_no_col		4.38776	R_col		0	R_no_col
0	R_no_col		1.66818	R_col		0.479299	R_no_col
0.690994	R_no_col		2.41293	R_col		0.0623144	R_no_col
3.1559	R_no_col		5.28515	R_col		0	R_no_col
2.18731	R_no_col		5.23213	R_col		0	R_no_col
0.814518	R_no_col		8.27669	R_col		2.17497	R_no_col
4.41322	R_no_col		0.125309	R_col		0	R_no_col
0.0461952	R_no_col		0.157217	R_col		3.62485	R_no_col
0	R_no_col		0.725583	R_col		0.760493	R_no_col
3.97219	R_no_col		1.21846	R_col		3.04789	R_no_col
4.3403	R_no_col		3.48126	R_col		0.0254155	R_no_col
0.143255	R_no_col		0.575055	R_col		1.00444	R_no_col
0.0447676	R_no_col		0	R_col		1.64731	R_no_col
0.0542909	R_no_col		3.09108	R_col		4.84749	R_no_col
4.80281	R_no_col		3.559	R_col		0	R_no_col
0.500677	R_no_col		0	R_col		9.44198	R_no_col
2.56034	R_no_col		3.53587	R_col		2.37389	R_no_col
0.0270881	R_no_col		4.47979	R_col		1.50211	R_no_col
0	R_no_col		2.65448	R_col		0.0185365	R_no_col
0	R_no_col		4.18227	R_col		4.47616	R_no_col
0.0615721	R_no_col		1.63082	R_col		0.0584509	R_no_col
2.06161	R_no_col		1.34762	R_col		0	R_no_col
0	R_no_col		0.0699789	R_col		0.780491	R_no_col
2.96604	R_no_col		1.80176	R_col		0.119354	R_no_col
3.2828	R_no_col		0.294367	R_col		2.068	R_no_col
0	R_no_col		2.01854	R_col		2.7142	R_no_col
0	R_no_col		3.89917	R_col		2.21144	R_no_col
5.01607	R_no_col		5.02209	R_col		5.68749	R_no_col
1.17151	R_no_col		4.46444	R_col		2.08446	R_no_col
3.05546	R_no_col		0.966854	R_col		0.624348	R_no_col
0	R_no_col		4.41849	R_col		0.62472	R_no_col
0.15528	R_no_col		5.53777	R_col		5.53052	R_no_col
0	R_no_col		5.38329	R_col		4.85493	R_no_col
1.18883	R_no_col		2.20926	R_col		1.62835	R_no_col
1.82127	R_no_col		2.9652	R_col		4.93862	R_no_col
2.20521	R_no_col		3.94075	R_col		6.38364	R_no_col
3.73152	R_no_col		1.86297	R_col		6.54054	R_no_col
0	R_no_col		5.48582	R_col		2.7191	R_no_col
5.86413	R_no_col		9.55671	R_col		5.12035	R_no_col
2.62733	R_no_col		4.21936	R_col		4.84383	R_no_col
4.10247	R_no_col		2.463	R_col		0.0819337	R_no_col
0.248128	R_no_col		3.34273	R_col		7.49244	R_no_col
2.49043	R_no_col		4.05619	R_col		0.825855	R_no_col
5.30654	R_no_col		5.53305	R_col		1.38078	R_no_col
0.0420202	R_no_col		5.37971	R_col		2.0486	R_no_col
0	R_no_col		5.36565	R_col		0.483406	R_no_col
1.87985	R_no_col		5.2053	R_col		6.40409	R_no_col
0.0884115	R_no_col		6.83785	R_col		0	R_no_col
4.00019	R_no_col		5.97047	R_col		3.23074	R_no_col
2.20886	R_no_col		0.369675	R_col		2.2826	R_no_col
6.8131	R_no_col		3.09143	R_col		3.53157	R_no_col
0.36543	R_no_col		0.192515	R_col		5.50514	R_no_col
1.07775	R_no_col		3.69995	R_col		0.162182	R_no_col
3.8358	R_no_col		3.86273	R_col		2.17313	R_no_col
0.060534	R_no_col		2.627	R_col		5.11761	R_no_col
0	R_no_col		4.80338	R_col		7.57146	R_no_col
2.06025	R_no_col		1.69343	R_col		0.349834	R_no_col
5.21802	R_no_col		4.77135	R_col		5.84694	R_no_col
0.25908	R_no_col		1.82796	R_col		0.629608	R_no_col
0.33165	R_no_col		5.64706	R_col		1.92057	R_no_col
1.55884	R_no_col		3.48095	R_col		0.22004	R_no_col
0	R_no_col		8.54045	R_col		0.303159	R_no_col
0	R_no_col		4.29004	R_col		0.923211	R_no_col
4.24782	R_no_col		0	R_col		0.618522	R_no_col
8.77864	R_no_col		1.21168	R_col		0	R_no_col
3.31155	R_no_col		2.58692	R_col		4.15069	R_no_col
0.18921	R_no_col		4.04308	R_col		4.95772	R_no_col
2.75778	R_no_col		4.17709	R_col		3.06521	R_no_col
2.63925	R_no_col		4.26615	R_col		3.53655	R_no_col
3.11968	R_no_col		0.678444	R_col		0.375742	R_no_col
0	R_no_col		0	R_col		4.24476	R_no_col
0.136132	R_no_col		0.784857	R_col		4.89846	R_no_col
0.814444	R_no_col		3.45356	R_col		0.0687626	R_no_col
0.779243	R_no_col		2.96759	R_col		8.36886	R_no_col
0	R_no_col		3.68499	R_col		6.27004	R_no_col
0	R_no_col		3.15955	R_col		9.12526	R_no_col
0	R_no_col		3.68321	R_col		0.103774	R_no_col
3.79048	R_no_col		0.0520797	R_col		0.313693	R_no_col
0.056133	R_no_col		4.35812	R_col		3.8703	R_no_col
0	R_no_col		4.44893	R_col		4.03417	R_no_col
2.88558	R_no_col		9.42629	R_col		5.48343	R_no_col
0.0544533	R_no_col		4.0086	R_col		1.75794	R_no_col
1.48036	R_no_col		0	R_col		6.16498	R_no_col
0	R_no_col		0	R_col		5.75159	R_no_col
0.0833786	R_no_col		3.76274	R_col		4.82115	R_no_col
2.93733	R_no_col		4.47647	R_col		0	R_no_col
0	R_no_col		3.06388	R_col		0	R_no_col
5.09009	R_no_col		4.98412	R_col		3.38994	R_no_col
2.5209	R_no_col		3.52483	R_col		0.3519	R_no_col
1.06308	R_no_col		0	R_col		7.77818	R_no_col
0.5845	R_no_col		0.142254	R_col		0	R_no_col
3.3307	R_no_col		0	R_col		6.28292	R_no_col
0.645261	R_no_col		7.82679	R_col		5.8019	R_no_col
0	R_no_col		4.41599	R_col		0	R_no_col
0	R_no_col		6.83944	R_col		4.20341	R_no_col
0.163603	R_no_col		6.44688	R_col		2.52342	R_no_col
0	R_no_col		7.76685	R_col		2.30779	R_no_col
0.467091	R_no_col		0	R_col		3.01101	R_no_col
0.204832	R_no_col		0.177175	R_col		8.27106	R_no_col
0.15183	R_no_col		4.14581	R_col		2.14684	R_no_col
1.7751	R_no_col		0	R_col		0.320783	R_no_col
0.189424	R_no_col		4.60746	R_col		1.84743	R_no_col
0.0266991	R_no_col		4.39882	R_col		3.82675	R_no_col
0	R_no_col		5.80207	R_col		0.512966	R_no_col
4.96947	R_no_col		0.920603	R_col		0.733949	R_no_col
0.732916	R_no_col		4.2546	R_col		4.53767	R_no_col
2.16945	R_no_col		3.30516	R_col		3.09595	R_no_col
0.0549674	R_no_col		3.26996	R_col		3.86854	R_no_col
4.59565	R_no_col		4.92875	R_col		9.34812	R_no_col
0.0816851	R_no_col		4.91831	R_col		4.81788	R_no_col
0	R_no_col		2.72098	R_col		0.432787	R_no_col
0.310063	R_no_col		6.22024	R_col		3.27094	R_no_col
0	R_no_col		0.55164	R_col		0	R_no_col
0.821289	R_no_col		0.0625913	R_col		0.191097	R_no_col
1.93127	R_no_col		1.82103	R_col		0.46935	R_no_col
0	R_no_col		5.81717	R_col		3.17461	R_no_col
2.58421	R_no_col		4.998	R_col		3.27126	R_no_col
0.0783722	R_no_col		4.22099	R_col		0	R_no_col
0.0871975	R_no_col		6.33429	R_col		1.11572	R_no_col
1.49454	R_no_col		7.10817	R_col		9.98234	R_no_col
1.08445	R_no_col		4.26301	R_col		0	R_no_col
0	R_no_col		6.6144	R_col		2.56872	R_no_col
0	R_no_col		3.94439	R_col		7.12221	R_no_col
3.40444	R_no_col		8.19108	R_col		6.43075	R_no_col
0.14448	R_no_col		0.875066	R_col		4.46236	R_no_col
4.81413	R_no_col		2.76533	R_col		1.53146	R_no_col
0	R_no_col		4.18423	R_col		7.59506	R_no_col
3.03027	R_no_col		5.17989	R_col		5.93494	R_no_col
0	R_no_col		5.84675	R_col		5.29476	R_no_col
0.14788	R_no_col		5.40025	R_col		2.63626	R_no_col
0.325199	R_no_col		5.08419	R_col		3.99395	R_no_col
1.63232	R_no_col		6.14211	R_col		4.41191	R_no_col
4.78584	R_no_col		4.38578	R_col		1.0858	R_no_col
3.67623	R_no_col		4.35774	R_col		3.70765	R_no_col
0.826346	R_no_col		2.092	R_col		5.04243	R_no_col
0	R_no_col		5.24169	R_col		2.21073	R_no_col
1.60975	R_no_col		6.38132	R_col		5.33326	R_no_col
2.74442	R_no_col		3.47609	R_col		3.79439	R_no_col
0	R_no_col		6.07616	R_col		2.19008	R_no_col
0.0386904	R_no_col		4.62739	R_col		2.55892	R_no_col
0.610699	R_no_col		2.81298	R_col		7.50344	R_no_col
0.686028	R_no_col		0	R_col		4.53842	R_no_col
2.31771	R_no_col		7.56367	R_col		0.98856	R_no_col
0	R_no_col		5.01756	R_col		3.02433	R_no_col
0	R_no_col		1.80538	R_col		5.79701	R_no_col
0.839423	R_no_col		1.81768	R_col		0.498766	R_no_col
0	R_no_col		0	R_col		0.841068	R_no_col
5.32123	R_no_col		2.33897	R_col		0	R_no_col
0.0159409	R_no_col		7.80279	R_col		0.313163	R_no_col
1.8646	R_no_col		3.06602	R_col		0.175602	R_no_col
5.22883	R_no_col		6.99905	R_col		3.59108	R_no_col
3.66243	R_no_col		5.03371	R_col		3.10852	R_no_col
2.39107	R_no_col		0.0806619	R_col		0.0650755	R_no_col
2.60839	R_no_col		1.30953	R_col		0.538492	R_no_col
0	R_no_col		6.58374	R_col		0.18761	R_no_col
5.43775	R_no_col		5.76385	R_col		0	R_no_col
0.794467	R_no_col		1.71629	R_col		0	R_no_col
0.303173	R_no_col		2.56342	R_col		2.75506	R_no_col
0	R_no_col		0.601282	R_col		4.53252	R_no_col
0.351763	R_no_col		7.80835	R_col		1.47977	R_no_col
0.167205	R_no_col		0.37439	R_col		0.890965	R_no_col
2.09984	R_no_col		3.98163	R_col		0.29727	R_no_col
6.28435	R_no_col		1.91338	R_col		0.156997	R_no_col
0.0284724	R_no_col		5.08312	R_col		0.228506	R_no_col
0	R_no_col		0.0649414	R_col		5.79612	R_no_col
0.0945021	R_no_col		5.86029	R_col		0	R_no_col
0	R_no_col		7.64072	R_col		3.62116	R_no_col
0.22793	R_no_col		0.805367	R_col		2.2462	R_no_col
4.07927	R_no_col		0.485186	R_col		2.8455	R_no_col
4.39067	R_no_col		6.24322	R_col		0.888317	R_no_col
0	R_no_col		4.22838	R_col		3.17235	R_no_col
0.105688	R_no_col		2.21159	R_col		4.69397	R_no_col
4.3408	R_no_col		0.609243	R_col		3.86624	R_no_col
0	R_no_col		7.79704	R_col		0.118024	R_no_col
0	R_no_col		7.10106	R_col		0.968781	R_no_col
0	R_no_col		0.491001	R_col		1.49455	R_no_col
3.01212	R_no_col		0.292846	R_col		3.92892	R_no_col
1.89245	R_no_col		0.198373	R_col		6.38325	R_no_col
0.316319	R_no_col		3.72306	R_col		6.71096	R_no_col
0	R_no_col		2.60982	R_col		5.42468	R_no_col
0	R_no_col		3.69566	R_col		7.5731	R_no_col
0.0732363	R_no_col		5.23028	R_col		0.195738	R_no_col
1.15555	R_no_col		0	R_col		3.56393	R_no_col
4.93426	R_no_col		1.8085	R_col		3.10761	R_no_col
0.0900969	R_no_col		2.90929	R_col		2.17286	R_no_col
0	R_no_col		6.09581	R_col		1.90584	R_no_col
0.0334831	R_no_col		4.03686	R_col		3.43527	R_no_col
3.21016	R_no_col		2.19684	R_col		0	R_no_col
0.22508	R_no_col		2.5873	R_col		2.34386	R_no_col
3.58475	R_no_col		3.52822	R_col		1.74251	R_no_col
2.86879	R_no_col		0	R_col		2.59229	R_no_col
0.0508686	R_no_col		0.0347987	R_col		4.43378	R_no_col
2.45261	R_no_col		4.52062	R_col		9.21734	R_no_col
0.321239	R_no_col		4.52828	R_col		0.908666	R_no_col
2.6638	R_no_col		1.92918	R_col		2.51396	R_no_col
0.0202179	R_no_col		5.61391	R_col		2.87484	R_no_col
0.960702	R_no_col		2.45295	R_col		0.556016	R_no_col
0	R_no_col		7.48792	R_col		0.0361043	R_no_col
3.78833	R_no_col		3.0462	R_col		0.877658	R_no_col
0.333796	R_no_col		8.17639	R_col		0	R_no_col
0	R_no_col		6.39943	R_col		0	R_no_col
0	R_no_col		7.03082	R_col		6.74058	R_no_col
0	R_no_col		7.33294	R_col		5.22685	R_no_col
0.155102	R_no_col		7.41702	R_col		6.47527	R_no_col
1.66327	R_no_col		2.68313	R_col		5.2694	R_no_col
0	R_no_col		4.99748	R_col		0	R_no_col
3.20186	R_no_col		4.47973	R_col		0.360483	R_no_col
0.133305	R_no_col		3.42099	R_col		0.115892	R_no_col
0	R_no_col		1.93987	R_col		8.97615	R_no_col
0	R_no_col		2.36822	R_col		5.68885	R_no_col
0	R_no_col		3.95917	R_col		5.46323	R_no_col
0	R_no_col		4.83138	R_col		1.71007	R_no_col
0	R_no_col		0.867678	R_col		6.09181	R_no_col
2.75735	R_no_col		4.65734	R_col		2.3343	R_no_col
1.93414	R_no_col		3.57674	R_col		1.42665	R_no_col
6.42415	R_no_col		5.83258	R_col		1.13413	R_no_col
0	R_no_col		6.11335	R_col		7.80344	R_no_col
4.42221	R_no_col		7.68337	R_col		7.49143	R_no_col
0.0362234	R_no_col		0.211005	R_col		3.05247	R_no_col
6.52211	R_no_col		5.30016	R_col		4.21489	R_no_col
2.27282	R_no_col		0.272893	R_col		2.55774	R_no_col
4.07088	R_no_col		0.0524002	R_col		3.71329	R_no_col
0	R_no_col		1.80279	R_col		1.99105	R_no_col
0	R_no_col		4.14038	R_col		6.24919	R_no_col
0	R_no_col		5.69324	R_col		2.49208	R_no_col
1.26122	R_no_col		0	R_col		4.75728	R_no_col
4.31176	R_no_col		0	R_col		3.61981	R_no_col
0	R_no_col		2.41288	R_col		2.83301	R_no_col
4.79309	R_no_col		1.33877	R_col		4.17832	R_no_col
1.50883	R_no_col		5.59245	R_col		5.61696	R_no_col
2.5087	R_no_col		5.68332	R_col		5.18359	R_no_col
3.7559	R_no_col		0.265231	R_col		2.69777	R_no_col
0	R_no_col		3.38448	R_col		2.01158	R_no_col
1.13171	R_no_col		1.35444	R_col		5.65135	R_no_col
0.316347	R_no_col		7.31813	R_col		0.928241	R_no_col
0	R_no_col		1.2366	R_col		1.23786	R_no_col
0	R_no_col		2.66741	R_col		2.12824	R_no_col
0	R_no_col		1.95511	R_col		0.723768	R_no_col
0	R_no_col		0.321395	R_col		0.41724	R_no_col
0	R_no_col		3.01021	R_col		1.01564	R_no_col
1.35955	R_no_col		2.77179	R_col		5.91596	R_no_col
2.13053	R_no_col		4.72768	R_col		0	R_no_col
0	R_no_col		5.6776	R_col		2.86481	R_no_col
4.10483	R_no_col		0.481182	R_col		0	R_no_col
4.10484	R_no_col		1.99168	R_col		4.52995	R_no_col
0	R_no_col		3.50713	R_col		0	R_no_col
3.14991	R_no_col		0	R_col		4.74368	R_no_col
7.14213	R_no_col		2.4587	R_col		8.25391	R_no_col
0.178397	R_no_col		5.36275	R_col		5.28267	R_no_col
0.120854	R_no_col		1.84218	R_col		0.737146	R_no_col
0	R_no_col		1.17708	R_col		5.07123	R_no_col
0	R_no_col		3.70289	R_col		0.973165	R_no_col
0	R_no_col		4.75714	R_col		7.35751	R_no_col
0	R_no_col		4.57091	R_col		0.478905	R_no_col
0	R_no_col		4.12823	R_col		5.77693	R_no_col
1.98099	R_no_col		2.7136	R_col		6.73731	R_no_col
0	R_no_col		2.63702	R_col		3.86258	R_no_col
1.24824	R_no_col		0.511305	R_col		3.74606	R_no_col
0	R_no_col		7.10101	R_col		4.1953	R_no_col
1.3802	R_no_col		6.56179	R_col		0.158603	R_no_col
1.70727	R_no_col		5.67769	R_col		9.85089	R_no_col
4.18482	R_no_col		0	R_col		0.967464	R_no_col
5.18363	R_no_col		0	R_col		2.41019	R_no_col
0	R_no_col		5.22746	R_col		5.14161	R_no_col
0	R_no_col		5.41508	R_col		0.0361312	R_no_col
2.69552	R_no_col		1.03096	R_col		2.59024	R_no_col
2.05766	R_no_col		0.718187	R_col		2.61936	R_no_col
2.15498	R_no_col		1.88229	R_col		0.568373	R_no_col
0.371063	R_no_col		5.55545	R_col		3.09931	R_no_col
2.30228	R_no_col		2.95125	R_col		1.34437	R_no_col
0	R_no_col		6.43968	R_col		1.12324	R_no_col
0.762613	R_no_col		4.34897	R_col		0.603244	R_no_col
0	R_no_col		5.04054	R_col		4.82664	R_no_col
4.97155	R_no_col		4.18473	R_col		3.64747	R_no_col
1.62507	R_no_col		3.85222	R_col		3.04646	R_no_col
0.342371	R_no_col		2.40311	R_col		0.114817	R_no_col
4.20574	R_no_col		2.13623	R_col		6.73912	R_no_col
0.0356603	R_no_col		5.85106	R_col		7.37054	R_no_col
4.7175	R_no_col		4.43846	R_col		1.82718	R_no_col
3.44828	R_no_col		0.364705	R_col		1.86639	R_no_col
1.74803	R_no_col		5.37159	R_col		2.67944	R_no_col
0.954713	R_no_col		3.75143	R_col		0.0457409	R_no_col
1.67363	R_no_col		0	R_col		0.0957417	R_no_col
4.29352	R_no_col		0	R_col		1.33496	R_no_col
3.12465	R_no_col		0	R_col		1.03098	R_no_col
0.326305	R_no_col		1.25828	R_col		4.59209	R_no_col
3.77809	R_no_col		1.05013	R_col		7.35238	R_no_col
2.37221	R_no_col		4.88711	R_col		0.112468	R_no_col
0.406651	R_no_col		1.88407	R_col		0.734989	R_no_col
0	R_no_col		0.673213	R_col		0.0469607	R_no_col
0.0489331	R_no_col		0	R_col		1.01661	R_no_col
0	R_no_col		6.4747	R_col		3.69026	R_no_col
6.94119	R_no_col		1.45924	R_col		1.4111	R_no_col
1.76081	R_no_col		0.812672	R_col		0	R_no_col
0	R_no_col		5.32321	R_col		2.96336	R_no_col
0	R_no_col		6.43967	R_col		2.48122	R_no_col
2.91053	R_no_col		3.55953	R_col		2.09131	R_no_col
0.0276926	R_no_col		0	R_col		2.84062	R_no_col
0.0290829	R_no_col		5.78786	R_col		0.565406	R_no_col
3.62791	R_no_col		7.74015	R_col		0	R_no_col
0.235054	R_no_col		4.68366	R_col		1.68566	R_no_col
3.72672	R_no_col		10.0662	R_col		2.472	R_no_col
3.90345	R_no_col		3.53882	R_col		7.09973	R_no_col
4.09754	R_no_col		0.110537	R_col		0	R_no_col
4.48904	R_no_col		7.22356	R_col		4.96166	R_no_col
2.54646	R_no_col		2.49377	R_col		6.8874	R_no_col
2.05036	R_no_col		8.26229	R_col		2.46112	R_no_col
0.936895	R_no_col		5.34198	R_col		7.75088	R_no_col
0	R_no_col		2.78057	R_col		0.110609	R_no_col
0.455514	R_no_col		3.53083	R_col		2.17598	R_no_col
3.83887	R_no_col		2.91233	R_col		0.0463597	R_no_col
0	R_no_col		4.59348	R_col		2.46504	R_no_col
0	R_no_col		3.8074	R_col		0.754864	R_no_col
0	R_no_col		2.20331	R_col		1.16771	R_no_col
7.75044	R_no_col		6.80907	R_col		1.44512	R_no_col
10.8682	R_no_col		4.34365	R_col		0.117432	R_no_col
0	R_no_col		5.5627	R_col		0.516083	R_no_col
0	R_no_col		4.67756	R_col		6.87727	R_no_col
0.109552	R_no_col		0	R_col		5.26894	R_no_col
0.851195	R_no_col		0.088036	R_col		3.67663	R_no_col
0.91444	R_no_col		0.564042	R_col		2.1371	R_no_col
4.27775	R_no_col		1.9737	R_col		1.33856	R_no_col
0.614817	R_no_col		4.64844	R_col		0	R_no_col
0.18819	R_no_col		5.22094	R_col		0	R_no_col
5.63035	R_no_col		0.0972876	R_col		1.83452	R_no_col
0.984551	R_no_col		3.99707	R_col		0.069928	R_no_col
3.31272	R_no_col		4.15799	R_col		1.48379	R_no_col
0	R_no_col		5.90707	R_col		0	R_no_col
0.236519	R_no_col		4.09366	R_col		5.68988	R_no_col
3.10075	R_no_col		3.60114	R_col		0.604758	R_no_col
4.43986	R_no_col		7.77101	R_col		0.0347404	R_no_col
0.355699	R_no_col		1.5814	R_col		0	R_no_col
0	R_no_col		9.19808	R_col		3.0572	R_no_col
0	R_no_col		1.08559	R_col		6.42436	R_no_col
0.331203	R_no_col		5.81671	R_col		1.17223	R_no_col
0.841537	R_no_col		5.68666	R_col		2.03322	R_no_col
3.53713	R_no_col		0.194079	R_col		1.51173	R_no_col
2.53662	R_no_col		6.17801	R_col		1.87755	R_no_col
0	R_no_col		4.83777	R_col		3.76099	R_no_col
0	R_no_col		6.38314	R_col		2.53521	R_no_col
0	R_no_col		4.87527	R_col		0.0799937	R_no_col
0	R_no_col		5.49047	R_col		1.11047	R_no_col
0	R_no_col		1.59818	R_col		4.4629	R_no_col
0.0829414	R_no_col		3.56918	R_col		5.54541	R_no_col
1.42027	R_no_col		3.69063	R_col		2.48692	R_no_col
4.21221	R_no_col		0.75828	R_col		3.88475	R_no_col
0	R_no_col		4.27802	R_col		1.33519	R_no_col
0	R_no_col		4.19436	R_col		0.0745774	R_no_col
0.162508	R_no_col		3.88734	R_col		0.0185269	R_no_col
0	R_no_col		6.06266	R_col		5.65506	R_no_col
0	R_no_col		5.14258	R_col		3.31873	R_no_col
0.0697166	R_no_col		0	R_col		2.89225	R_no_col
3.35039	R_no_col		3.74705	R_col		4.87383	R_no_col
1.02408	R_no_col		3.57495	R_col		1.03987	R_no_col
1.22748	R_no_col		2.12448	R_col		0	R_no_col
1.39269	R_no_col		0.969748	R_col		0	R_no_col
2.36976	R_no_col		2.18122	R_col		2.44215	R_no_col
1.80237	R_no_col		3.42752	R_col		0.0265248	R_no_col
4.84444	R_no_col		3.29405	R_col		0.165342	R_no_col
2.59463	R_no_col		0.0478211	R_col		3.08739	R_no_col
0.0444386	R_no_col		0	R_col		2.67602	R_no_col
0.793946	R_no_col		0.798359	R_col		2.6648	R_no_col
0.247612	R_no_col		0.561155	R_col		0	R_no_col
0	R_no_col		0	R_col		5.76761	R_no_col
5.01738	R_no_col		2.25654	R_col		0.239762	R_no_col
0	R_no_col		4.4206	R_col		6.30472	R_no_col
4.7704	R_no_col		0	R_col		0.783138	R_no_col
0.0268947	R_no_col		4.13586	R_col		1.57498	R_no_col
0.0404707	R_no_col		3.9542	R_col		1.19396	R_no_col
1.24442	R_no_col		2.91664	R_col		0.0815353	R_no_col
2.6703	R_no_col		0	R_col		0.976167	R_no_col
3.06182	R_no_col		7.28409	R_col		1.24782	R_no_col
0.518693	R_no_col		4.24764	R_col		3.6282	R_no_col
0.702613	R_no_col		0	R_col		2.80012	R_no_col
0.142743	R_no_col		0.527141	R_col		1.54047	R_no_col
3.2226	R_no_col		0	R_col		1.87324	R_no_col
0	R_no_col		0	R_col		4.6905	R_no_col
0	R_no_col		0	R_col		5.93611	R_no_col
0	R_no_col		5.75276	R_col		4.92367	R_no_col
0.0727357	R_no_col		6.83635	R_col		1.28379	R_no_col
3.14449	R_no_col		6.51377	R_col		5.17464	R_no_col
1.74259	R_no_col		3.37623	R_col		2.68011	R_no_col
5.84302	R_no_col		8.18388	R_col		3.71766	R_no_col
5.83036	R_no_col		0.524592	R_col		0.0845789	R_no_col
5.22592	R_no_col		1.27817	R_col		0.117216	R_no_col
0	R_no_col		3.12096	R_col		6.03769	R_no_col
0.0604768	R_no_col		4.91113	R_col		4.41865	R_no_col
0	R_no_col		0.625661	R_col		2.8154	R_no_col
0	R_no_col		4.06903	R_col		1.65301	R_no_col
0	R_no_col		1.37282	R_col		1.12928	R_no_col
0.111391	R_no_col		3.38248	R_col		1.21349	R_no_col
3.01709	R_no_col		3.46091	R_col		1.90857	R_no_col
3.23987	R_no_col		7.37581	R_col		1.56738	R_no_col
0	R_no_col		2.845	R_col		3.38696	R_no_col
0	R_no_col		4.97947	R_col		3.50702	R_no_col
0.472379	R_no_col		1.98105	R_col		0	R_no_col
3.15368	R_no_col		4.84577	R_col		0	R_no_col
2.61055	R_no_col		1.12112	R_col		0.0492412	R_no_col
2.30459	R_no_col		3.69045	R_col		0.590535	R_no_col
0.395286	R_no_col		0	R_col		1.71274	R_no_col
0.340119	R_no_col		4.16637	R_col		2.50807	R_no_col
0	R_no_col		4.31127	R_col		0.0452636	R_no_col
0.0342605	R_no_col		6.92819	R_col		2.05362	R_no_col
0	R_no_col		4.10057	R_col		0	R_no_col
0.554273	R_no_col		3.57352	R_col		1.91123	R_no_col
0	R_no_col		4.17703	R_col		0.057647	R_no_col
0.102994	R_no_col		5.55505	R_col		0.574788	R_no_col
0	R_no_col		10.3287	R_col		0	R_no_col
0	R_no_col		7.37665	R_col		5.04588	R_no_col
0.766801	R_no_col		0.0249648	R_col		1.95381	R_no_col
0	R_no_col		1.82602	R_col		0.458016	R_no_col
5.25357	R_no_col		0.197592	R_col		5.26033	R_no_col
4.2709	R_no_col		2.31946	R_col		2.10255	R_no_col
0.312699	R_no_col		0	R_col		3.79317	R_no_col
0	R_no_col		5.46968	R_col		4.72548	R_no_col
0.0459603	R_no_col		5.96267	R_col		0	R_no_col
0.0289886	R_no_col		4.84036	R_col		7.08704	R_no_col
2.21675	R_no_col		3.45637	R_col		1.78835	R_no_col
2.05835	R_no_col		0	R_col		2.1992	R_no_col
2.54543	R_no_col		0	R_col		0.206581	R_no_col
0	R_no_col		3.30406	R_col		5.03658	R_no_col
4.50908	R_no_col		4.81364	R_col		0	R_no_col
0	R_no_col		2.21368	R_col		1.48144	R_no_col
0.698328	R_no_col		7.39205	R_col		2.24925	R_no_col
0.589277	R_no_col		0	R_col		2.72276	R_no_col
6.99412	R_no_col		1.98153	R_col		4.45416	R_no_col
0	R_no_col		3.58822	R_col		2.74702	R_no_col
0.0496954	R_no_col		3.18099	R_col		0	R_no_col
0	R_no_col		5.4052	R_col		3.33268	R_no_col
0	R_no_col		4.86465	R_col		0	R_no_col
0.171376	R_no_col		1.02356	R_col		2.9794	R_no_col
0.551915	R_no_col		2.94958	R_col		0.498621	R_no_col
1.56691	R_no_col		5.3936	R_col		2.00319	R_no_col
3.38762	R_no_col		7.41314	R_col		0	R_no_col
0	R_no_col		3.22614	R_col		0.978626	R_no_col
0.0622753	R_no_col		0	R_col		0.11788	R_no_col
0.821482	R_no_col		0.974429	R_col		1.02562	R_no_col
0.350154	R_no_col		0	R_col		3.76514	R_no_col
0	R_no_col		1.06915	R_col		0.24262	R_no_col
0.109109	R_no_col		4.86532	R_col		0.487647	R_no_col
0.336809	R_no_col		8.22452	R_col		0	R_no_col
1.12111	R_no_col		0	R_col		4.37995	R_no_col
5.2697	R_no_col		3.01309	R_col		7.90241	R_no_col
2.6249	R_no_col		2.85375	R_col		4.3359	R_no_col
3.82748	R_no_col		2.44848	R_col		6.1393	R_no_col
0	R_no_col		5.37125	R_col		8.31008	R_no_col
0	R_no_col		0	R_col		2.93268	R_no_col
1.23092	R_no_col		5.53866	R_col		7.46009	R_no_col
1.10272	R_no_col		0.228623	R_col		0.556598	R_no_col
0.168559	R_no_col		1.96156	R_col		0.283895	R_no_col
0	R_no_col		2.35803	R_col		0.0971194	R_no_col
0.169314	R_no_col		3.74489	R_col		6.04165	R_no_col
6.68463	R_no_col		5.49509	R_col		3.09364	R_no_col
4.63036	R_no_col		6.21111	R_col		1.51313	R_no_col
7.13352	R_no_col		5.52603	R_col		4.3243	R_no_col
0	R_no_col		7.37545	R_col		2.91105	R_no_col
0	R_no_col		0	R_col		4.88945	R_no_col
1.80351	R_no_col		4.52119	R_col		2.11765	R_no_col
0	R_no_col		3.47775	R_col		4.68493	R_no_col
0	R_no_col		7.28938	R_col		4.67983	R_no_col
0	R_no_col		3.79744	R_col		0.362805	R_no_col
3.12199	R_no_col		8.20715	R_col		4.05604	R_no_col
3.33321	R_no_col		0	R_col		4.80738	R_no_col
3.2867	R_no_col		1.44346	R_col		0.179966	R_no_col
1.54394	R_no_col		6.11952	R_col		1.20336	R_no_col
6.09995	R_no_col		1.28106	R_col		0	R_no_col
3.13278	R_no_col		4.75914	R_col		0.643446	R_no_col
1.81933	R_no_col		5.16242	R_col		5.32873	R_no_col
0.234138	R_no_col		5.52723	R_col		0.287687	R_no_col
0	R_no_col		2.36096	R_col		0.857227	R_no_col
0	R_no_col		1.24071	R_col		1.29041	R_no_col
2.37844	R_no_col		3.42685	R_col		0.848959	R_no_col
0.269477	R_no_col		5.13455	R_col		0.0506361	R_no_col
0.219344	R_no_col		0.723047	R_col		0.645256	R_no_col
0	R_no_col		0.893952	R_col		6.65842	R_no_col
1.19432	R_no_col		2.165	R_col		3.44357	R_no_col
0	R_no_col		3.26474	R_col		1.98231	R_no_col
1.76666	R_no_col		0.60157	R_col		3.55538	R_no_col
4.25611	R_no_col		1.81762	R_col		5.13029	R_no_col
0.74057	R_no_col		0.776085	R_col		0.0333206	R_no_col
0	R_no_col		3.54286	R_col		0	R_no_col
0.482798	R_no_col		1.09283	R_col		0.0469871	R_no_col
0.560344	R_no_col		1.58075	R_col		3.48114	R_no_col
5.9203	R_no_col		3.48322	R_col		4.39149	R_no_col
3.36729	R_no_col		0.185533	R_col		2.21201	R_no_col
1.73099	R_no_col		5.8656	R_col		1.36242	R_no_col
0	R_no_col		1.49807	R_col		6.62861	R_no_col
3.8591	R_no_col		4.24491	R_col		0.270173	R_no_col
4.29682	R_no_col		6.80176	R_col		0.798127	R_no_col
0.179114	R_no_col		4.67445	R_col		0	R_no_col
0	R_no_col		4.96579	R_col		0	R_no_col
2.49325	R_no_col		8.16171	R_col		0	R_no_col
0	R_no_col		3.24553	R_col		0	R_no_col
1.59539	R_no_col		2.71699	R_col		7.44252	R_no_col
0	R_no_col		6.18081	R_col		0	R_no_col
0	R_no_col		0	R_col		3.71157	R_no_col
0.73973	R_no_col		2.95663	R_col		7.55921	R_no_col
3.5147	R_no_col		4.38649	R_col		2.43268	R_no_col
0.0314215	R_no_col		4.52767	R_col		7.79798	R_no_col
0.128714	R_no_col		3.34392	R_col		6.01471	R_no_col
2.46975	R_no_col		2.31897	R_col		1.52377	R_no_col
0.555529	R_no_col		0.187215	R_col		0.423602	R_no_col
0.835664	R_no_col		5.38197	R_col		0.995271	R_no_col
1.61558	R_no_col		6.78099	R_col		0.32031	R_no_col
2.98517	R_no_col		3.68163	R_col		1.39656	R_no_col
0	R_no_col		0	R_col		5.10479	R_no_col
0.0334636	R_no_col		1.26929	R_col		4.28133	R_no_col
0	R_no_col		3.43323	R_col		4.33737	R_no_col
1.41103	R_no_col		4.726	R_col		0.336932	R_no_col
0.760012	R_no_col		4.07951	R_col		4.96859	R_no_col
3.28835	R_no_col		3.9429	R_col		2.41131	R_no_col
0	R_no_col		4.94707	R_col		2.46769	R_no_col
0	R_no_col		0.171657	R_col		4.06097	R_no_col
1.07614	R_no_col		5.98244	R_col		1.52662	R_no_col
1.85168	R_no_col		5.12952	R_col		2.76464	R_no_col
2.10145	R_no_col		2.3419	R_col		4.082	R_no_col
3.12294	R_no_col		8.493	R_col		2.35132	R_no_col
0	R_no_col		0.344093	R_col		0.475339	R_no_col
2.23025	R_no_col		2.61015	R_col		1.16002	R_no_col
5.06263	R_no_col		0.495308	R_col		0.345331	R_no_col
3.65706	R_no_col		5.77221	R_col		5.76887	R_no_col
0.68086	R_no_col		4.06736	R_col		0.125892	R_no_col
4.71547	R_no_col		1.53731	R_col		5.10203	R_no_col
2.84349	R_no_col		3.62121	R_col		0	R_no_col
0	R_no_col		4.62653	R_col		0	R_no_col
2.83399	R_no_col		7.08757	R_col		1.79251	R_no_col
0	R_no_col		5.34482	R_col		0.0148334	R_no_col
0.0766946	R_no_col		5.11709	R_col		3.2237	R_no_col
0.172309	R_no_col		0	R_col		0.604321	R_no_col
1.16078	R_no_col		2.45339	R_col		6.20301	R_no_col
0	R_no_col		0.524329	R_col		1.17959	R_no_col
3.17425	R_no_col		0.0564773	R_col		6.66317	R_no_col
2.18574	R_no_col		3.10187	R_col		8.82018	R_no_col
0.0731257	R_no_col		9.32101	R_col		1.00373	R_no_col
0.623139	R_no_col		0.369459	R_col		3.40434	R_no_col
0	R_no_col		4.1626	R_col		3.2802	R_no_col
1.41043	R_no_col		3.167	R_col		0.0744715	R_no_col
4.88929	R_no_col		2.59286	R_col		0.333717	R_no_col
0	R_no_col		4.82314	R_col		0.0644266	R_no_col
0	R_no_col		3.92741	R_col		2.31763	R_no_col
0	R_no_col		0	R_col		0	R_no_col
2.95805	R_no_col		4.23248	R_col		0.144645	R_no_col
1.80028	R_no_col		6.18275	R_col		0.742672	R_no_col
0.0885918	R_no_col		4.21101	R_col		0	R_no_col
0.898505	R_no_col		4.21993	R_col		4.6571	R_no_col
0	R_no_col		5.24181	R_col		4.17503	R_no_col
5.87241	R_no_col		0	R_col		3.66998	R_no_col
0	R_no_col		5.56366	R_col		0.589769	R_no_col
0	R_no_col		2.86576	R_col		0.585241	R_no_col
3.4281	R_no_col		3.43596	R_col		4.29457	R_no_col
4.30989	R_no_col		4.26158	R_col		2.59137	R_no_col
0.499764	R_no_col		1.07775	R_col		1.13943	R_no_col
1.98848	R_no_col		5.19262	R_col		2.91009	R_no_col
5.82751	R_no_col		4.95645	R_col		0.172252	R_no_col
4.06511	R_no_col		3.79313	R_col		7.59143	R_no_col
5.09559	R_no_col		0.0523853	R_col		2.11017	R_no_col
5.79306	R_no_col		5.89181	R_col		0.100131	R_no_col
0	R_no_col		0.205425	R_col		1.96674	R_no_col
3.77463	R_no_col		0.433346	R_col		0.136884	R_no_col
0	R_no_col		0.475222	R_col		2.09414	R_no_col
0.0845086	R_no_col		0.464821	R_col		3.52025	R_no_col
2.82922	R_no_col		0	R_col		1.65403	R_no_col
3.95312	R_no_col		0.221821	R_col		0	R_no_col
1.63185	R_no_col		5.33626	R_col		0.0675005	R_no_col
5.22367	R_no_col		1.80081	R_col		0	R_no_col
3.90005	R_no_col		1.10671	R_col		0	R_no_col
0.940085	R_no_col		2.40563	R_col		2.22678	R_no_col
0.383255	R_no_col		0.894364	R_col		1.34247	R_no_col
0	R_no_col		5.20539	R_col		6.00669	R_no_col
0	R_no_col		5.52221	R_col		6.86936	R_no_col
0	R_no_col		4.06462	R_col		6.63253	R_no_col
0	R_no_col		2.90417	R_col		4.1821	R_no_col
0.63716	R_no_col		1.78079	R_col		1.26526	R_no_col
0	R_no_col		1.88251	R_col		4.10145	R_no_col
3.74886	R_no_col		0.899582	R_col		0.146871	R_no_col
4.57631	R_no_col		4.48858	R_col		1.73162	R_no_col
4.27761	R_no_col		1.67939	R_col		2.4483	R_no_col
3.06689	R_no_col		6.5489	R_col		4.17169	R_no_col
0	R_no_col		7.0434	R_col		2.71068	R_no_col
0	R_no_col		6.70981	R_col		3.00454	R_no_col
9.96923	R_no_col		0	R_col		4.39944	R_no_col
0	R_no_col		5.78753	R_col		0.319069	R_no_col
0	R_no_col		5.01351	R_col		0.299477	R_no_col
2.26634	R_no_col		0	R_col		6.30052	R_no_col
0.467263	R_no_col		1.86419	R_col		0.224719	R_no_col
1.77384	R_no_col		9.21216	R_col		1.021	R_no_col
0	R_no_col		0	R_col		2.24205	R_no_col
2.13437	R_no_col		0	R_col		4.48027	R_no_col
0	R_no_col		3.89949	R_col		0	R_no_col
0.038167	R_no_col		8.78991	R_col		1.0488	R_no_col
0.343027	R_no_col		5.00487	R_col		0.864422	R_no_col
3.15561	R_no_col		5.82816	R_col		0	R_no_col
0.307723	R_no_col		2.7825	R_col		3.7595	R_no_col
4.75435	R_no_col		1.41221	R_col		2.4433	R_no_col
7.85368	R_no_col		5.52009	R_col		0	R_no_col
0	R_no_col		3.23067	R_col		2.05756	R_no_col
1.77015	R_no_col		3.31636	R_col		1.79363	R_no_col
2.93449	R_no_col		4.28919	R_col		7.51475	R_no_col
0	R_no_col		3.25602	R_col		3.55609	R_no_col
0.668615	R_no_col		1.84113	R_col		2.76934	R_no_col
0.549765	R_no_col		0.0225964	R_col		1.87233	R_no_col
0.0387612	R_no_col		4.88911	R_col		7.62089	R_no_col
0.0399728	R_no_col		3.16784	R_col		0	R_no_col
3.60254	R_no_col		3.31585	R_col		0	R_no_col
2.38603	R_no_col		4.22309	R_col		0.238119	R_no_col
0	R_no_col		5.39914	R_col		0	R_no_col
0.0145189	R_no_col		0.669168	R_col		2.14912	R_no_col
0	R_no_col		7.00973	R_col		4.10449	R_no_col
0.139628	R_no_col		3.48745	R_col		3.8882	R_no_col
0.519442	R_no_col		0.781445	R_col		9.30329	R_no_col
2.40624	R_no_col		4.36461	R_col		2.73804	R_no_col
3.08718	R_no_col		4.529	R_col		0	R_no_col
0.445253	R_no_col		1.94242	R_col		4.81714	R_no_col
0	R_no_col		1.38912	R_col		5.13553	R_no_col
0	R_no_col		5.61427	R_col		4.24506	R_no_col
0.517104	R_no_col		2.58497	R_col		3.21906	R_no_col
1.91904	R_no_col		3.46496	R_col		0.150593	R_no_col
0.810009	R_no_col		4.69465	R_col		2.20187	R_no_col
0.157584	R_no_col		5.67539	R_col		3.14032	R_no_col
0	R_no_col		6.49601	R_col		0.287528	R_no_col
1.18724	R_no_col		4.41272	R_col		0.0523069	R_no_col
0	R_no_col		0.974883	R_col		3.46887	R_no_col
3.35398	R_no_col		6.11032	R_col		0.148409	R_no_col
0.212063	R_no_col		8.60237	R_col		3.2938	R_no_col
1.83112	R_no_col		5.55611	R_col		5.27707	R_no_col
1.37249	R_no_col		4.39023	R_col		1.55979	R_no_col
0.439181	R_no_col		4.363	R_col		0.0502756	R_no_col
0	R_no_col		6.87137	R_col		8.19504	R_no_col
0.176825	R_no_col		9.6282	R_col		1.29309	R_no_col
0	R_no_col		3.42849	R_col		0	R_no_col
3.86143	R_no_col		8.59356	R_col		0	R_no_col
1.77452	R_no_col		2.47907	R_col		0	R_no_col
0.489791	R_no_col		3.89134	R_col		0	R_no_col
0.247239	R_no_col		3.60588	R_col		3.08216	R_no_col
0	R_no_col		6.208	R_col		3.44219	R_no_col
2.36901	R_no_col		3.84299	R_col		6.68046	R_no_col
1.17714	R_no_col		5.03469	R_col		5.61696	R_no_col
0.0881994	R_no_col		2.50077	R_col		0.167627	R_no_col
6.13112	R_no_col		2.39608	R_col		0.757172	R_no_col
6.22083	R_no_col		6.20566	R_col		0.148846	R_no_col
0.44045	R_no_col		0	R_col		0.156319	R_no_col
1.31268	R_no_col		0	R_col		3.10959	R_no_col
2.26811	R_no_col		1.98674	R_col		3.66035	R_no_col
0.776243	R_no_col		6.29406	R_col		0.585821	R_no_col
4.53781	R_no_col		2.36369	R_col		5.88358	R_no_col
0	R_no_col		5.86522	R_col		4.28173	R_no_col
2.96023	R_no_col		6.56166	R_col		7.67265	R_no_col
2.89674	R_no_col		5.25551	R_col		8.01071	R_no_col
0.84273	R_no_col		0.115421	R_col		6.78007	R_no_col
0.0735415	R_no_col		8.04278	R_col		4.79094	R_no_col
0	R_no_col		0.719954	R_col		0.73973	R_no_col
0.306823	R_no_col		1.26921	R_col		1.01698	R_no_col
3.14565	R_no_col		3.16819	R_col		0.0400593	R_no_col
3.44355	R_no_col		2.11135	R_col		2.89781	R_no_col
0.905707	R_no_col		4.48633	R_col		4.4728	R_no_col
5.28688	R_no_col		7.13287	R_col		4.26423	R_no_col
4.5852	R_no_col		4.10258	R_col		0	R_no_col
0.123119	R_no_col		5.95748	R_col		0	R_no_col
2.42219	R_no_col		6.18225	R_col		0	R_no_col
0.252065	R_no_col		3.78314	R_col		5.96179	R_no_col
0.0677264	R_no_col		7.13435	R_col		0	R_no_col
0	R_no_col		4.1735	R_col		0	R_no_col
0	R_no_col		0	R_col		0.0201687	R_no_col
0	R_no_col		6.04806	R_col		0	R_no_col
4.18862	R_no_col		5.69133	R_col		0	R_no_col
3.34513	R_no_col		2.35153	R_col		0.761843	R_no_col
3.63323	R_no_col		1.75838	R_col		0	R_no_col
1.44789	R_no_col		3.59124	R_col		0.52271	R_no_col
2.43169	R_no_col		5.4848	R_col		2.96269	R_no_col
4.95754	R_no_col		8.42247	R_col		3.76605	R_no_col
0.866397	R_no_col		2.78239	R_col		0.252791	R_no_col
0.254183	R_no_col		8.89256	R_col		3.64888	R_no_col
0	R_no_col		3.58995	R_col		0.588554	R_no_col
1.54175	R_no_col		3.61947	R_col		6.20341	R_no_col
1.74113	R_no_col		3.80503	R_col		7.10572	R_no_col
2.11507	R_no_col		0	R_col		1.62798	R_no_col
0	R_no_col		4.45951	R_col		0	R_no_col
3.21912	R_no_col		0.372997	R_col		2.6687	R_no_col
1.60427	R_no_col		0.330125	R_col		0	R_no_col
0	R_no_col		6.97594	R_col		0	R_no_col
1.68479	R_no_col		4.71457	R_col		0	R_no_col
0	R_no_col		1.07408	R_col		0	R_no_col
0	R_no_col		2.27307	R_col		5.9939	R_no_col
0.520266	R_no_col		7.50322	R_col		3.0136	R_no_col
3.33876	R_no_col		5.38522	R_col		0.038562	R_no_col
3.42462	R_no_col		1.57328	R_col		2.2854	R_no_col
1.85532	R_no_col		4.14267	R_col		2.78109	R_no_col
5.25798	R_no_col		3.23951	R_col		2.19038	R_no_col
0	R_no_col		5.1899	R_col		0.120268	R_no_col
1.97673	R_no_col		5.15195	R_col		0.328029	R_no_col
0	R_no_col		3.12948	R_col		2.1776	R_no_col
1.52026	R_no_col		6.24787	R_col		0.0240087	R_no_col
0	R_no_col		0.146595	R_col		0.25805	R_no_col
7.1	R_no_col		4.10094	R_col		0	R_no_col
0.15129	R_no_col		8.95058	R_col		5.82737	R_no_col
2.31371	R_no_col		0.755297	R_col		0.749065	R_no_col
3.62343	R_no_col		0.468344	R_col		0	R_no_col
0.0375082	R_no_col		2.97568	R_col		0.42515	R_no_col
4.41981	R_no_col		0.559161	R_col		3.49916	R_no_col
0.0221836	R_no_col		5.10395	R_col		3.16832	R_no_col
0.016896	R_no_col		0	R_col		0.0622293	R_no_col
0	R_no_col		0.56841	R_col		4.94573	R_no_col
3.71734	R_no_col		2.96926	R_col		7.51361	R_no_col
0	R_no_col		4.36259	R_col		3.76604	R_no_col
0	R_no_col		9.09686	R_col		1.11796	R_no_col
0	R_no_col		5.90529	R_col		0	R_no_col
3.64207	R_no_col		3.02378	R_col		0	R_no_col
0	R_no_col		6.86624	R_col		0.817622	R_no_col
0.0380181	R_no_col		8.96307	R_col		6.3974	R_no_col
0.18368	R_no_col		0.600898	R_col		0.307651	R_no_col
0.316224	R_no_col		6.08844	R_col		3.54181	R_no_col
0.0161753	R_no_col		0.472725	R_col		5.66334	R_no_col
0.0856784	R_no_col		0.500656	R_col		0.113879	R_no_col
1.36946	R_no_col		0.0617958	R_col		0	R_no_col
0	R_no_col		2.96287	R_col		0	R_no_col
0.154683	R_no_col		6.23538	R_col		0	R_no_col
0.838395	R_no_col		2.54097	R_col		0	R_no_col
0.618987	R_no_col		1.61382	R_col		0	R_no_col
1.08268	R_no_col		1.5943	R_col		4.37607	R_no_col
0.109665	R_no_col		10.6444	R_col		4.6492	R_no_col
4.95303	R_no_col		6.05167	R_col		5.93082	R_no_col
1.05429	R_no_col		6.14971	R_col		0.0668711	R_no_col
0	R_no_col		6.37442	R_col		3.51882	R_no_col
1.20732	R_no_col		0	R_col		5.19788	R_no_col
1.93077	R_no_col		3.40878	R_col		4.38956	R_no_col
1.65535	R_no_col		5.6106	R_col		4.66066	R_no_col
0.056082	R_no_col		5.28181	R_col		0	R_no_col
0.0987971	R_no_col		0	R_col		3.08631	R_no_col
1.69989	R_no_col		5.88005	R_col		2.2945	R_no_col
2.12495	R_no_col		5.04137	R_col		4.08009	R_no_col
0.588389	R_no_col		8.05115	R_col		6.44456	R_no_col
2.43887	R_no_col		5.76133	R_col		5.10668	R_no_col
1.47711	R_no_col		3.88334	R_col		4.24093	R_no_col
0	R_no_col		3.9855	R_col		9.82643	R_no_col
0	R_no_col		8.09934	R_col		0.0791175	R_no_col
0	R_no_col		5.62202	R_col		0	R_no_col
0	R_no_col		1.48997	R_col		1.75042	R_no_col
0.263303	R_no_col		5.77581	R_col		0.0662919	R_no_col
0.474049	R_no_col		9.15202	R_col		6.08458	R_no_col
4.2633	R_no_col		5.94879	R_col		3.17587	R_no_col
2.16009	R_no_col		3.44261	R_col		3.62128	R_no_col
0	R_no_col		6.15586	R_col		1.55235	R_no_col
0	R_no_col		5.92462	R_col		1.23648	R_no_col
4.07568	R_no_col		2.23583	R_col		1.14825	R_no_col
0.928163	R_no_col		4.53939	R_col		1.70891	R_no_col
0.795232	R_no_col		10.6123	R_col		0.115035	R_no_col
0	R_no_col		7.23567	R_col		0.0560701	R_no_col
0	R_no_col		2.79013	R_col		0.374911	R_no_col
1.62434	R_no_col		4.3591	R_col		1.10989	R_no_col
8.25765	R_no_col		2.2035	R_col		3.03211	R_no_col
0.276635	R_no_col		6.5035	R_col		6.59544	R_no_col
0.00968949	R_no_col		0.452931	R_col		0.227516	R_no_col
0.0553988	R_no_col		4.64766	R_col		0.0418766	R_no_col
0	R_no_col		2.89999	R_col		3.63638	R_no_col
9.21592	R_no_col		0.22426	R_col		2.91612	R_no_col
0.667069	R_no_col		1.97194	R_col		3.53767	R_no_col
0	R_no_col		4.26529	R_col		6.54416	R_no_col
0	R_no_col		5.07043	R_col		6.30386	R_no_col
0	R_no_col		3.5568	R_col		0.685908	R_no_col
2.29627	R_no_col		1.76226	R_col		4.38918	R_no_col
1.01201	R_no_col		4.21559	R_col		3.91697	R_no_col
0.091981	R_no_col		7.22091	R_col		5.22715	R_no_col
2.6968	R_no_col		5.25574	R_col		0	R_no_col
1.3404	R_no_col		0.658474	R_col		4.20445	R_no_col
0.392381	R_no_col		1.4913	R_col		3.5561	R_no_col
0	R_no_col		0.910373	R_col		3.63666	R_no_col
0.548466	R_no_col		2.12593	R_col		0.585855	R_no_col
2.26874	R_no_col		0.370983	R_col		0.536349	R_no_col
0	R_no_col		5.56807	R_col		2.68302	R_no_col
0	R_no_col		0.222816	R_col		0.0499511	R_no_col
0	R_no_col		5.31636	R_col		0.837337	R_no_col
5.22857	R_no_col		0.110949	R_col		0.963907	R_no_col
3.58097	R_no_col		0	R_col		3.06464	R_no_col
6.15617	R_no_col		0	R_col		0.127082	R_no_col
3.94909	R_no_col		1.59059	R_col		1.8716	R_no_col
1.65038	R_no_col		0.416553	R_col		3.73352	R_no_col
0	R_no_col		3.93122	R_col		6.48291	R_no_col
4.73959	R_no_col		0.979063	R_col		5.588	R_no_col
5.1463	R_no_col		6.70905	R_col		4.72101	R_no_col
0.487442	R_no_col		7.0477	R_col		3.99957	R_no_col
0	R_no_col		7.65639	R_col		3.98242	R_no_col
3.88648	R_no_col		7.89198	R_col		0	R_no_col
1.84103	R_no_col		0	R_col		1.80285	R_no_col
4.01473	R_no_col		3.80955	R_col		2.98047	R_no_col
1.15267	R_no_col		4.74751	R_col		3.88887	R_no_col
6.06923	R_no_col		3.74356	R_col		0	R_no_col
3.78358	R_no_col		3.51451	R_col		0	R_no_col
0.648354	R_no_col		4.42491	R_col		4.17632	R_no_col
4.27427	R_no_col		1.13993	R_col		7.92375	R_no_col
4.29696	R_no_col		7.42983	R_col		1.09567	R_no_col
5.38703	R_no_col		2.92961	R_col		2.06024	R_no_col
0	R_no_col		3.94158	R_col		3.33829	R_no_col
0	R_no_col		1.95287	R_col		1.54841	R_no_col
5.09357	R_no_col		4.13493	R_col		10.0647	R_no_col
0	R_no_col		6.41922	R_col		4.77711	R_no_col
1.54973	R_no_col		0	R_col		4.14187	R_no_col
0	R_no_col		4.74031	R_col		2.65753	R_no_col
0.0235536	R_no_col		0	R_col		0.925022	R_no_col
2.26575	R_no_col		1.96407	R_col		0.129934	R_no_col
0.884499	R_no_col		3.78815	R_col		9.04869	R_no_col
1.77405	R_no_col		1.96683	R_col		0	R_no_col
3.16428	R_no_col		0	R_col		1.1808	R_no_col
0.0634075	R_no_col		1.46752	R_col		3.14036	R_no_col
0	R_no_col		5.64187	R_col		1.57983	R_no_col
4.00161	R_no_col		3.47872	R_col		5.42753	R_no_col
3.24174	R_no_col		0.335719	R_col		0.641377	R_no_col
0	R_no_col		7.80404	R_col		0.486406	R_no_col
0	R_no_col		5.56094	R_col		0	R_no_col
0	R_no_col		0.453923	R_col		0	R_no_col
0	R_no_col		0.0836113	R_col		0.111266	R_no_col
6.29687	R_no_col		4.86166	R_col		5.75439	R_no_col
4.41311	R_no_col		9.57369	R_col		2.65513	R_no_col
3.65262	R_no_col		2.5758	R_col		1.72013	R_no_col
0	R_no_col		2.02761	R_col		4.8016	R_no_col
2.08441	R_no_col		5.34496	R_col		0.132627	R_no_col
5.6969	R_no_col		3.15527	R_col		3.27467	R_no_col
4.86933	R_no_col		4.69628	R_col		0.329093	R_no_col
0	R_no_col		3.27572	R_col		6.58669	R_no_col
0	R_no_col		7.53613	R_col		7.60548	R_no_col
0.026822	R_no_col		0.234426	R_col		4.38384	R_no_col
3.4238	R_no_col		0.112639	R_col		0	R_no_col
4.0164	R_no_col		4.55992	R_col		0.199349	R_no_col
4.46879	R_no_col		2.92096	R_col		0.0728803	R_no_col
4.80546	R_no_col		2.7549	R_col		3.84601	R_no_col
5.49449	R_no_col		3.24463	R_col		1.22346	R_no_col
4.48226	R_no_col		1.01619	R_col		1.96455	R_no_col
4.48276	R_no_col		0.757486	R_col		2.10067	R_no_col
0.0565943	R_no_col		4.98269	R_col		2.66573	R_no_col
0.213296	R_no_col		4.42095	R_col		1.66632	R_no_col
0	R_no_col		4.02103	R_col		0.273584	R_no_col
0	R_no_col		6.06606	R_col		0.859136	R_no_col
2.429	R_no_col		0.335922	R_col		3.93971	R_no_col
1.94078	R_no_col		0.193553	R_col		1.74011	R_no_col
0.0338737	R_no_col		0	R_col		0	R_no_col
0	R_no_col		0.417661	R_col		1.82615	R_no_col
0.444804	R_no_col		6.45332	R_col		4.30522	R_no_col
0.0712767	R_no_col		5.56352	R_col		8.06864	R_no_col
0.17476	R_no_col		4.01252	R_col		3.49634	R_no_col
1.56971	R_no_col		0.568152	R_col		8.55129	R_no_col
0.12922	R_no_col		5.49291	R_col		4.93227	R_no_col
0	R_no_col		8.60114	R_col		8.86967	R_no_col
0	R_no_col		4.83229	R_col		5.93784	R_no_col
0.055894	R_no_col		5.43031	R_col		3.75054	R_no_col
0.436495	R_no_col		5.63684	R_col		3.50034	R_no_col
5.26168	R_no_col		3.87444	R_col		0.989234	R_no_col
0	R_no_col		3.89235	R_col		0	R_no_col
0	R_no_col		0.805813	R_col		3.28942	R_no_col
3.83252	R_no_col		4.0637	R_col		6.87618	R_no_col
3.72348	R_no_col		4.44555	R_col		0	R_no_col
4.65332	R_no_col		5.17532	R_col		0.0463158	R_no_col
0	R_no_col		4.92904	R_col		0	R_no_col
2.88831	R_no_col		0.243319	R_col		0	R_no_col
0	R_no_col		5.95531	R_col		3.51776	R_no_col
0.023508	R_no_col		2.43707	R_col		0.0325373	R_no_col
1.26373	R_no_col		5.81834	R_col		0	R_no_col
0.4341	R_no_col		6.31641	R_col		0	R_no_col
5.92173	R_no_col		5.24266	R_col		0.0802471	R_no_col
1.66805	R_no_col		8.48273	R_col		0.0815353	R_no_col
4.53189	R_no_col		3.6676	R_col		0.554541	R_no_col
3.77798	R_no_col		3.78552	R_col		3.3743	R_no_col
4.4171	R_no_col		2.53643	R_col		0.0696917	R_no_col
0	R_no_col		2.59343	R_col		2.02365	R_no_col
2.30479	R_no_col		2.2882	R_col		3.77416	R_no_col
1.86401	R_no_col		0	R_col		4.07549	R_no_col
3.82071	R_no_col		5.38329	R_col		7.16914	R_no_col
1.62234	R_no_col		0.158304	R_col		4.61486	R_no_col
3.57978	R_no_col		7.89952	R_col		5.80528	R_no_col
1.34964	R_no_col		6.33785	R_col		1.08858	R_no_col
0	R_no_col		2.69651	R_col		2.3494	R_no_col
4.87375	R_no_col		0.545416	R_col		6.88575	R_no_col
0.0795372	R_no_col		1.85013	R_col		2.72912	R_no_col
3.65026	R_no_col		0.561633	R_col		3.39192	R_no_col
0	R_no_col		1.19935	R_col		9.17143	R_no_col
0.205304	R_no_col		0.259392	R_col		0.552967	R_no_col
5.96756	R_no_col		2.10647	R_col		5.67802	R_no_col
3.97209	R_no_col		3.83051	R_col		2.83327	R_no_col
7.62571	R_no_col		6.36242	R_col		0.0421028	R_no_col
0	R_no_col		0	R_col		6.93051	R_no_col
1.39588	R_no_col		0	R_col		1.07198	R_no_col
0.399354	R_no_col		0	R_col		1.73689	R_no_col
0.694689	R_no_col		0	R_col		4.76924	R_no_col
0.310016	R_no_col		0	R_col		0.15151	R_no_col
0	R_no_col		0	R_col		0	R_no_col
4.81989	R_no_col		0	R_col		0.562084	R_no_col
1.46996	R_no_col		0.418874	R_col		0	R_no_col
0	R_no_col		4.42316	R_col		3.01685	R_no_col
0.231536	R_no_col		3.77777	R_col		2.37916	R_no_col
1.25124	R_no_col		4.75893	R_col		0.24489	R_no_col
0	R_no_col		2.96126	R_col		6.56757	R_no_col
0.455891	R_no_col		3.8467	R_col		3.92506	R_no_col
0	R_no_col		1.02055	R_col		7.65837	R_no_col
4.04029	R_no_col		3.49509	R_col		3.11642	R_no_col
2.8019	R_no_col		3.89989	R_col		0	R_no_col
1.68434	R_no_col		0.699242	R_col		8.85825	R_no_col
1.70213	R_no_col		3.52243	R_col		6.50195	R_no_col
3.03352	R_no_col		3.27565	R_col		3.08671	R_no_col
0	R_no_col		3.18057	R_col		3.81688	R_no_col
1.58386	R_no_col		2.80664	R_col		0.0357008	R_no_col
0.420563	R_no_col		0.25505	R_col		0.224792	R_no_col
0.121973	R_no_col		0.432632	R_col		0.43936	R_no_col
0.342299	R_no_col		2.2457	R_col		0.514021	R_no_col
0.701983	R_no_col		4.06028	R_col		0.553343	R_no_col
0.384484	R_no_col		7.01057	R_col		0.509034	R_no_col
0	R_no_col		4.28047	R_col		0.215633	R_no_col
2.39817	R_no_col		0	R_col		6.64676	R_no_col
1.06469	R_no_col		6.39771	R_col		2.13574	R_no_col
4.9109	R_no_col		8.42255	R_col		7.46748	R_no_col
0.162298	R_no_col		1.06736	R_col		0	R_no_col
0.0509218	R_no_col		0.31865	R_col		6.243	R_no_col
0	R_no_col		0	R_col		4.92218	R_no_col
0	R_no_col		1.12266	R_col		2.56081	R_no_col
2.03374	R_no_col		0.698274	R_col		2.08413	R_no_col
2.59667	R_no_col		2.46558	R_col		4.49835	R_no_col
1.54497	R_no_col		1.46874	R_col		2.68142	R_no_col
0	R_no_col		4.71481	R_col		0.408652	R_no_col
2.68878	R_no_col		5.00401	R_col		3.94511	R_no_col
0	R_no_col		0	R_col		0.632848	R_no_col
0.0604238	R_no_col		4.58598	R_col		0.396905	R_no_col
0	R_no_col		0.164868	R_col		2.46541	R_no_col
3.17357	R_no_col		8.41551	R_col		4.79978	R_no_col
4.45944	R_no_col		2.14051	R_col		3.05666	R_no_col
1.69941	R_no_col		6.98862	R_col		2.48293	R_no_col
0	R_no_col		2.22747	R_col		0	R_no_col
4.68252	R_no_col		4.74445	R_col		2.84513	R_no_col
0	R_no_col		5.00169	R_col		1.2681	R_no_col
0	R_no_col		3.93898	R_col		4.84933	R_no_col
1.04848	R_no_col		4.33186	R_col		7.09312	R_no_col
0	R_no_col		3.30082	R_col		3.54311	R_no_col
0.42951	R_no_col		2.76275	R_col		0.549809	R_no_col
1.74163	R_no_col		3.54932	R_col		3.13378	R_no_col
2.47496	R_no_col		0	R_col		0.0680819	R_no_col
1.89533	R_no_col		8.20611	R_col		2.32592	R_no_col
2.12125	R_no_col		3.99221	R_col		3.22803	R_no_col
2.76153	R_no_col		0.519961	R_col		4.59653	R_no_col
0.26885	R_no_col		1.2118	R_col		0.988758	R_no_col
0	R_no_col		2.52658	R_col		1.61103	R_no_col
3.25435	R_no_col		4.37475	R_col		3.119	R_no_col
0.203276	R_no_col		4.90813	R_col		3.15221	R_no_col
4.2766	R_no_col		5.44497	R_col		3.40102	R_no_col
5.39831	R_no_col		4.56695	R_col		0	R_no_col
1.52411	R_no_col		0.869352	R_col		1.33981	R_no_col
0.674542	R_no_col		0	R_col		3.27945	R_no_col
2.15108	R_no_col		3.96231	R_col		5.33596	R_no_col
1.44693	R_no_col		2.6841	R_col		0.326621	R_no_col
0	R_no_col		4.81912	R_col		3.9019	R_no_col
2.97096	R_no_col		7.24518	R_col		0.925603	R_no_col
5.34077	R_no_col		5.03927	R_col		4.90582	R_no_col
1.53212	R_no_col		9.00694	R_col		3.49337	R_no_col
4.18188	R_no_col		0.329684	R_col		4.65089	R_no_col
1.63548	R_no_col		2.53643	R_col		1.52354	R_no_col
2.03266	R_no_col		5.12187	R_col		2.42893	R_no_col
0	R_no_col		4.19743	R_col		6.26766	R_no_col
0.0854076	R_no_col		0.114526	R_col		2.0493	R_no_col
3.14526	R_no_col		2.42339	R_col		6.73004	R_no_col
4.52456	R_no_col		2.41569	R_col		3.36815	R_no_col
3.06646	R_no_col		0.204214	R_col		1.41772	R_no_col
6.19792	R_no_col		3.47086	R_col		0.0959459	R_no_col
0.0890182	R_no_col		2.17735	R_col		2.81771	R_no_col
0.644423	R_no_col		4.27955	R_col		6.37099	R_no_col
3.43625	R_no_col		5.89214	R_col		6.91147	R_no_col
2.6052	R_no_col		4.81147	R_col		0	R_no_col
4.67706	R_no_col		6.7756	R_col		3.39443	R_no_col
4.20295	R_no_col		2.44593	R_col		2.58899	R_no_col
0	R_no_col		5.41895	R_col		3.31823	R_no_col
5.43509	R_no_col		4.07559	R_col		0	R_no_col
0	R_no_col		1.46053	R_col		4.57165	R_no_col
0	R_no_col		0.450357	R_col		1.68232	R_no_col
0.971036	R_no_col		7.21601	R_col		0.629926	R_no_col
1.7757	R_no_col		6.33518	R_col		0.542057	R_no_col
0	R_no_col		0	R_col		3.30297	R_no_col
0.0190057	R_no_col		0	R_col		4.95332	R_no_col
0	R_no_col		1.88195	R_col		1.7625	R_no_col
0	R_no_col		10.0805	R_col		1.46567	R_no_col
5.91367	R_no_col		0.685305	R_col		0	R_no_col
2.32164	R_no_col		1.54896	R_col		4.12184	R_no_col
2.25431	R_no_col		4.07636	R_col		5.15816	R_no_col
0	R_no_col		5.3784	R_col		0.483596	R_no_col
5.5127	R_no_col		8.88299	R_col		0.119094	R_no_col
4.72248	R_no_col		3.9811	R_col		4.65272	R_no_col
0	R_no_col		3.69485	R_col		1.83602	R_no_col
2.39854	R_no_col		0.100514	R_col		0.494432	R_no_col
3.90962	R_no_col		5.26708	R_col		3.2555	R_no_col
0.180919	R_no_col		4.98952	R_col		0	R_no_col
0.104435	R_no_col		6.28812	R_col		1.4715	R_no_col
0.310468	R_no_col		5.41454	R_col		1.5688	R_no_col
2.15762	R_no_col		2.84085	R_col		6.89898	R_no_col
0.2112	R_no_col		4.31036	R_col		2.93961	R_no_col
0	R_no_col		1.01723	R_col		4.6945	R_no_col
0	R_no_col		0	R_col		0.266897	R_no_col
0	R_no_col		4.64585	R_col		4.62458	R_no_col
0	R_no_col		0	R_col		0.105787	R_no_col
0	R_no_col		0	R_col		0	R_no_col
0	R_no_col		0	R_col		5.07154	R_no_col
3.54174	R_no_col		0	R_col		0.709851	R_no_col
6.02463	R_no_col		0	R_col		0	R_no_col
0.45592	R_no_col		0.0840026	R_col		4.42045	R_no_col
5.17383	R_no_col		0	R_col		1.61371	R_no_col
0	R_no_col		0.424389	R_col		2.93421	R_no_col
2.57202	R_no_col		1.99751	R_col		0.302466	R_no_col
1.11138	R_no_col		2.21626	R_col		6.57565	R_no_col
1.50293	R_no_col		5.98612	R_col		4.37767	R_no_col
4.58419	R_no_col		8.72336	R_col		6.8345	R_no_col
0.205044	R_no_col		5.14011	R_col		2.04993	R_no_col
1.00267	R_no_col		5.2457	R_col		1.25809	R_no_col
0.127498	R_no_col		4.92063	R_col		3.67968	R_no_col
0	R_no_col		1.26412	R_col		4.29856	R_no_col
0.0694411	R_no_col		4.39071	R_col		2.22902	R_no_col
0.749495	R_no_col		2.00627	R_col		1.43609	R_no_col
0.31502	R_no_col		3.4608	R_col		0.681843	R_no_col
3.14104	R_no_col		2.27347	R_col		1.42127	R_no_col
0.2334	R_no_col		0.749885	R_col		1.38412	R_no_col
2.06395	R_no_col		3.25121	R_col		1.76006	R_no_col
1.17925	R_no_col		2.84983	R_col		3.52413	R_no_col
3.57776	R_no_col		0.0176609	R_col		2.4852	R_no_col
2.55889	R_no_col		3.08979	R_col		0.517451	R_no_col
1.94076	R_no_col		0	R_col		2.10336	R_no_col
4.39658	R_no_col		3.84181	R_col		1.39664	R_no_col
0	R_no_col		5.50692	R_col		0.677113	R_no_col
0.0834265	R_no_col		6.21163	R_col		0.0426367	R_no_col
4.73219	R_no_col		1.29743	R_col		0.0394395	R_no_col
1.67612	R_no_col		1.23791	R_col		5.83364	R_no_col
2.17793	R_no_col		1.02578	R_col		5.90072	R_no_col
0	R_no_col		6.42094	R_col		0.89071	R_no_col
0	R_no_col		5.9327	R_col		0	R_no_col
3.96799	R_no_col		0	R_col		1.73784	R_no_col
3.79158	R_no_col		0.534806	R_col		4.0196	R_no_col
0	R_no_col		1.1281	R_col		5.06035	R_no_col
5.78054	R_no_col		1.27992	R_col		2.94419	R_no_col
6.08112	R_no_col		2.65178	R_col		1.92672	R_no_col
0	R_no_col		2.08459	R_col		2.12036	R_no_col
2.75945	R_no_col		0	R_col		0	R_no_col
0.234897	R_no_col		5.9632	R_col		0	R_no_col
0.0671207	R_no_col		0	R_col		3.99569	R_no_col
1.64704	R_no_col		2.70158	R_col		3.32692	R_no_col
0.117482	R_no_col		2.47058	R_col		0.0659981	R_no_col
0	R_no_col		5.87418	R_col		2.24725	R_no_col
1.72587	R_no_col		4.42807	R_col		2.34679	R_no_col
5.55345	R_no_col		4.61081	R_col		0	R_no_col
0.0282953	R_no_col		1.20004	R_col		1.75957	R_no_col
7.98845	R_no_col		2.6187	R_col		5.47051	R_no_col
3.90663	R_no_col		3.99271	R_col		0.0775769	R_no_col
3.5931	R_no_col		5.67441	R_col		0	R_no_col
0.0239436	R_no_col		0.0937546	R_col		0	R_no_col
3.97389	R_no_col		4.77214	R_col		0	R_no_col
0	R_no_col		1.73731	R_col		6.57362	R_no_col
0.131909	R_no_col		0	R_col		4.77019	R_no_col
5.6798	R_no_col		6.98544	R_col		2.64291	R_no_col
0	R_no_col		3.27007	R_col		4.97717	R_no_col
3.58002	R_no_col		0.961127	R_col		5.45681	R_no_col
0.85932	R_no_col		4.32432	R_col		6.76937	R_no_col
4.97006	R_no_col		2.2516	R_col		4.81066	R_no_col
0.639623	R_no_col		2.98876	R_col		0.335962	R_no_col
0	R_no_col		4.14405	R_col		0.352659	R_no_col
0.16541	R_no_col		3.99261	R_col		0	R_no_col
3.88856	R_no_col		5.67572	R_col		2.04929	R_no_col
0.02106	R_no_col		3.78783	R_col		0.0604961	R_no_col
1.11574	R_no_col		5.63177	R_col		0.928339	R_no_col
4.46627	R_no_col		5.52554	R_col		5.74517	R_no_col
4.28475	R_no_col		2.0738	R_col		8.11233	R_no_col
2.54021	R_no_col		4.41363	R_col		0.0601434	R_no_col
2.82757	R_no_col		2.90527	R_col		2.49077	R_no_col
0	R_no_col		3.94011	R_col		4.89229	R_no_col
0	R_no_col		4.65605	R_col		4.44337	R_no_col
0	R_no_col		1.1731	R_col		0.969041	R_no_col
5.89528	R_no_col		0.896703	R_col		1.20548	R_no_col
0	R_no_col		9.60885	R_col		0.887634	R_no_col
0.81633	R_no_col		1.20647	R_col		1.84524	R_no_col
0	R_no_col		2.51315	R_col		4.09427	R_no_col
1.50541	R_no_col		5.97807	R_col		0.758999	R_no_col
0	R_no_col		2.71016	R_col		2.80496	R_no_col
0	R_no_col		0	R_col		0	R_no_col
0.502425	R_no_col		5.89548	R_col		0.222698	R_no_col
0.150293	R_no_col		4.37748	R_col		0	R_no_col
0.375386	R_no_col		8.92599	R_col		1.05471	R_no_col
4.00461	R_no_col		3.56527	R_col		0	R_no_col
0	R_no_col		4.60978	R_col		0	R_no_col
0.0931973	R_no_col		4.26196	R_col		0.0480884	R_no_col
1.33859	R_no_col		7.73755	R_col		0	R_no_col
1.12902	R_no_col		2.562	R_col		0	R_no_col
1.59708	R_no_col		5.94294	R_col		0	R_no_col
1.03202	R_no_col		4.60536	R_col		1.9692	R_no_col
0.51623	R_no_col		5.1813	R_col		2.45328	R_no_col
0.848233	R_no_col		4.89534	R_col		2.32164	R_no_col
0.705096	R_no_col		2.14781	R_col		5.58942	R_no_col
0	R_no_col		4.44014	R_col		0	R_no_col
0	R_no_col		6.1643	R_col		2.98349	R_no_col
4.796	R_no_col		3.52888	R_col		4.17769	R_no_col
0	R_no_col		5.08028	R_col		4.26855	R_no_col
4.50281	R_no_col		0.0520411	R_col		5.3963	R_no_col
0	R_no_col		5.40134	R_col		1.23522	R_no_col
0.822085	R_no_col		5.28185	R_col		2.26387	R_no_col
0.0594323	R_no_col		3.80697	R_col		2.96992	R_no_col
0.136376	R_no_col		2.35616	R_col		0.566641	R_no_col
0	R_no_col		6.36468	R_col		4.16393	R_no_col
0	R_no_col		3.66183	R_col		3.30752	R_no_col
0	R_no_col		0.0669052	R_col		6.75541	R_no_col
0.0247886	R_no_col		0	R_col		2.89135	R_no_col
0	R_no_col		0	R_col		2.016	R_no_col
0	R_no_col		0.894384	R_col		0.142234	R_no_col
5.30263	R_no_col		5.66745	R_col		6.26062	R_no_col
5.29713	R_no_col		0	R_col		0.122325	R_no_col
0	R_no_col		4.86974	R_col		0.0152506	R_no_col
2.71064	R_no_col		7.36089	R_col		0.145358	R_no_col
4.65489	R_no_col		2.50359	R_col		7.97819	R_no_col
5.32652	R_no_col		8.91168	R_col		3.94554	R_no_col
0	R_no_col		5.53686	R_col		4.18667	R_no_col
5.07457	R_no_col		0	R_col		0	R_no_col
0.556878	R_no_col		5.95995	R_col		0	R_no_col
0.297357	R_no_col		0	R_col		2.83589	R_no_col
0.194451	R_no_col		0	R_col		9.63324	R_no_col
5.36364	R_no_col		0.0731029	R_col		0.177811	R_no_col
6.96509	R_no_col		0.0259491	R_col		1.26286	R_no_col
0	R_no_col		0	R_col		0.117402	R_no_col
6.98105	R_no_col		3.82967	R_col		8.0432	R_no_col
4.95848	R_no_col		0	R_col		9.12431	R_no_col
0.466895	R_no_col		0	R_col		0	R_no_col
0.453581	R_no_col		4.20684	R_col		0	R_no_col
2.65498	R_no_col		4.95947	R_col		0.17526	R_no_col
3.22935	R_no_col		3.08094	R_col		0	R_no_col
0.081919	R_no_col		5.66806	R_col		1.44372	R_no_col
0	R_no_col		6.74759	R_col		2.54268	R_no_col
4.67273	R_no_col		5.96061	R_col		4.25126	R_no_col
0	R_no_col		0.0412019	R_col		2.39861	R_no_col
0	R_no_col		5.16094	R_col		2.88885	R_no_col
0	R_no_col		5.28553	R_col		0.398245	R_no_col
0.754852	R_no_col		3.87717	R_col		3.12557	R_no_col
0.687662	R_no_col		5.25111	R_col		3.90257	R_no_col
0	R_no_col		0.628052	R_col		4.8881	R_no_col
2.31383	R_no_col		0.936265	R_col		4.0265	R_no_col
0	R_no_col		0.0128503	R_col		10.7078	R_no_col
3.22853	R_no_col		0.579162	R_col		6.59587	R_no_col
0	R_no_col		3.36881	R_col		0.0622293	R_no_col
0	R_no_col		0	R_col		5.49653	R_no_col
2.48569	R_no_col		2.22579	R_col		3.07167	R_no_col
0.261965	R_no_col		0.777388	R_col		0.567523	R_no_col
3.42254	R_no_col		4.34735	R_col		0.0346159	R_no_col
1.47672	R_no_col		2.5794	R_col		0.0412978	R_no_col
0	R_no_col		3.43153	R_col		4.93269	R_no_col
2.08726	R_no_col		0.859659	R_col		6.13807	R_no_col
4.26235	R_no_col		5.09397	R_col		0.207122	R_no_col
4.13203	R_no_col		2.45476	R_col		3.33215	R_no_col
0	R_no_col		4.00175	R_col		4.19601	R_no_col
3.13657	R_no_col		4.38452	R_col		2.52271	R_no_col
2.31107	R_no_col		1.77579	R_col		0.103517	R_no_col
0	R_no_col		0.0553525	R_col		6.22762	R_no_col
1.52015	R_no_col		1.33815	R_col		4.16484	R_no_col
0	R_no_col		4.20274	R_col		0	R_no_col
3.96263	R_no_col		3.30445	R_col		5.13698	R_no_col
0.434669	R_no_col		5.24301	R_col		6.27453	R_no_col
5.43193	R_no_col		7.06207	R_col		0.629975	R_no_col
0.451429	R_no_col		4.15552	R_col		0.0530324	R_no_col
0	R_no_col		5.2916	R_col		0.207122	R_no_col
7.44678	R_no_col		3.13084	R_col		0	R_no_col
5.73749	R_no_col		6.8839	R_col		0	R_no_col
1.89219	R_no_col		0.874996	R_col		7.89724	R_no_col
6.39105	R_no_col		2.75905	R_col		4.85746	R_no_col
5.76418	R_no_col		7.61118	R_col		3.68641	R_no_col
4.69867	R_no_col		8.1888	R_col		0.0548136	R_no_col
1.62175	R_no_col		7.56745	R_col		7.4317	R_no_col
2.08238	R_no_col		4.28601	R_col		6.64823	R_no_col
0	R_no_col		5.7489	R_col		1.43466	R_no_col
0.019014	R_no_col		5.73569	R_col		4.69218	R_no_col
2.05317	R_no_col		3.36976	R_col		2.29354	R_no_col
4.69048	R_no_col		3.15341	R_col		2.46677	R_no_col
0	R_no_col		4.76586	R_col		3.31151	R_no_col
6.191	R_no_col		4.3005	R_col		3.56271	R_no_col
0.592689	R_no_col		0	R_col		3.98092	R_no_col
0.292922	R_no_col		0.520219	R_col		2.47573	R_no_col
0	R_no_col		7.38032	R_col		4.7736	R_no_col
0	R_no_col		4.09164	R_col		3.28763	R_no_col
5.3115	R_no_col		6.62526	R_col		0.249124	R_no_col
0	R_no_col		3.69113	R_col		0.186489	R_no_col
0	R_no_col		4.53578	R_col		6.49707	R_no_col
0.234705	R_no_col		4.71199	R_col		4.76834	R_no_col
0	R_no_col		6.20537	R_col		5.07298	R_no_col
0.395018	R_no_col		1.05389	R_col		1.46485	R_no_col
1.72696	R_no_col		7.54777	R_col		6.33955	R_no_col
0.00605623	R_no_col		7.61562	R_col		9.15108	R_no_col
1.90794	R_no_col		3.50129	R_col		6.85995	R_no_col
0.706271	R_no_col		0.370077	R_col		2.96225	R_no_col
1.81582	R_no_col		0.055046	R_col		0	R_no_col
3.80817	R_no_col		0.0835641	R_col		1.09548	R_no_col
0	R_no_col		2.76213	R_col		0	R_no_col
1.67953	R_no_col		2.33994	R_col		3.26302	R_no_col
3.85618	R_no_col		4.82757	R_col		6.26131	R_no_col
4.41704	R_no_col		1.63234	R_col		5.79195	R_no_col
0.458449	R_no_col		0.913773	R_col		5.02928	R_no_col
0.155066	R_no_col		5.62638	R_col		5.78797	R_no_col
0.113018	R_no_col		4.28136	R_col		0	R_no_col
6.12758	R_no_col		0.090943	R_col		0	R_no_col
4.61967	R_no_col		0	R_col		0	R_no_col
1.16039	R_no_col		3.56541	R_col		0	R_no_col
2.79522	R_no_col		6.67477	R_col		7.97504	R_no_col
0.983039	R_no_col		2.86093	R_col		3.17634	R_no_col
4.19351	R_no_col		0.15273	R_col		4.15875	R_no_col
1.0312	R_no_col		3.48294	R_col		5.25933	R_no_col
1.18057	R_no_col		1.74399	R_col		5.16723	R_no_col
1.14252	R_no_col		0.0574252	R_col		0.779328	R_no_col
0	R_no_col		2.13995	R_col		3.5138	R_no_col
3.76621	R_no_col		3.17797	R_col		3.95195	R_no_col
0.529734	R_no_col		4.16688	R_col		2.28069	R_no_col
2.99323	R_no_col		2.06346	R_col		4.64318	R_no_col
2.06068	R_no_col		1.88738	R_col		6.30398	R_no_col
0.0117381	R_no_col		6.63206	R_col		1.64906	R_no_col
4.07257	R_no_col		4.2252	R_col		2.03072	R_no_col
0	R_no_col		0	R_col		1.73728	R_no_col
0	R_no_col		6.42632	R_col		1.00717	R_no_col
0	R_no_col		4.8814	R_col		5.20613	R_no_col
4.73629	R_no_col		2.52367	R_col		2.10725	R_no_col
7.34309	R_no_col		5.00518	R_col		6.00313	R_no_col
3.96125	R_no_col		2.85372	R_col		4.91693	R_no_col
3.0632	R_no_col		3.20725	R_col		4.81159	R_no_col
2.2068	R_no_col		5.04717	R_col		0.145875	R_no_col
4.28131	R_no_col		1.57357	R_col		2.24987	R_no_col
4.23933	R_no_col		2.9768	R_col		1.22911	R_no_col
0.254239	R_no_col		5.57184	R_col		1.84631	R_no_col
0	R_no_col		0.383513	R_col		1.42434	R_no_col
2.8524	R_no_col		6.27054	R_col		3.13318	R_no_col
0.0475051	R_no_col		7.46773	R_col		3.5947	R_no_col
0.130281	R_no_col		1.98217	R_col		0.318191	R_no_col
0	R_no_col		0	R_col		8.33543	R_no_col
0.0425006	R_no_col		0.0930629	R_col		0.800867	R_no_col
1.00428	R_no_col		2.90287	R_col		5.60735	R_no_col
0	R_no_col		5.45147	R_col		1.29353	R_no_col
1.93283	R_no_col		1.88641	R_col		4.74611	R_no_col
0	R_no_col		4.65216	R_col		5.44689	R_no_col
0.96334	R_no_col		6.04859	R_col		0.0837095	R_no_col
1.71457	R_no_col		0.841383	R_col		0	R_no_col
3.35843	R_no_col		5.26406	R_col		0	R_no_col
0.404637	R_no_col		0	R_col		0	R_no_col
1.07378	R_no_col		3.19242	R_col		0.047607	R_no_col
0	R_no_col		5.28261	R_col		0	R_no_col
6.13931	R_no_col		0	R_col		3.49178	R_no_col
0.608236	R_no_col		3.77662	R_col		4.73171	R_no_col
5.42713	R_no_col		0	R_col		0.555827	R_no_col
4.17156	R_no_col		5.17287	R_col		3.89168	R_no_col
5.80352	R_no_col		3.40782	R_col		4.8826	R_no_col
3.69085	R_no_col		5.46211	R_col		3.89833	R_no_col
0	R_no_col		7.42488	R_col		2.12619	R_no_col
0	R_no_col		4.95521	R_col		5.59757	R_no_col
3.96907	R_no_col		1.39584	R_col		0.776387	R_no_col
0	R_no_col		0.86452	R_col		0	R_no_col
0	R_no_col		5.63248	R_col		5.50725	R_no_col
1.52853	R_no_col		5.70506	R_col		0.082845	R_no_col
0.0684136	R_no_col		3.94474	R_col		0	R_no_col
8.25787	R_no_col		1.72112	R_col		3.13718	R_no_col
0.0204382	R_no_col		0	R_col		0.0282539	R_no_col
6.89584	R_no_col		0	R_col		3.06658	R_no_col
5.85497	R_no_col		5.32554	R_col		0.207253	R_no_col
0	R_no_col		3.41472	R_col		7.38072	R_no_col
0.114811	R_no_col		4.28747	R_col		0.222646	R_no_col
0	R_no_col		6.97407	R_col		0.979935	R_no_col
0	R_no_col		2.49507	R_col		9.27137	R_no_col
1.14368	R_no_col		4.66822	R_col		0.737015	R_no_col
4.90378	R_no_col		4.19912	R_col		0.371282	R_no_col
0.0549441	R_no_col		4.13334	R_col		4.4652	R_no_col
3.12212	R_no_col		0.0956561	R_col		2.65422	R_no_col
3.26192	R_no_col		0	R_col		0.670991	R_no_col
5.59685	R_no_col		6.80539	R_col		0	R_no_col
1.27306	R_no_col		2.61955	R_col		0.0870395	R_no_col
0.332196	R_no_col		5.44636	R_col		0	R_no_col
5.27742	R_no_col		3.19198	R_col		0	R_no_col
3.36329	R_no_col		3.82943	R_col		0.204397	R_no_col
0	R_no_col		2.24907	R_col		3.60329	R_no_col
0.0511919	R_no_col		11.5529	R_col		6.96413	R_no_col
2.58416	R_no_col		7.03479	R_col		3.79839	R_no_col
2.10262	R_no_col		4.51015	R_col		3.82688	R_no_col
2.61014	R_no_col		4.14005	R_col		3.73691	R_no_col
0.0915989	R_no_col		5.94356	R_col		5.82313	R_no_col
2.07348	R_no_col		0.0574115	R_col		0.0241759	R_no_col
1.1917	R_no_col		1.79037	R_col		7.16396	R_no_col
0	R_no_col		0	R_col		7.84434	R_no_col
0.172816	R_no_col		4.49558	R_col		0.658015	R_no_col
4.27559	R_no_col		5.37136	R_col		4.74434	R_no_col
0	R_no_col		8.53077	R_col		3.26309	R_no_col
0.0537808	R_no_col		3.89926	R_col		3.63219	R_no_col
0	R_no_col		3.01898	R_col		3.17789	R_no_col
0	R_no_col		2.2789	R_col		4.74825	R_no_col
2.76245	R_no_col		2.32458	R_col		3.25945	R_no_col
2.39142	R_no_col		9.82713	R_col		0	R_no_col
4.06458	R_no_col		0	R_col		5.28374	R_no_col
0.181365	R_no_col		6.68056	R_col		0	R_no_col
0.0426333	R_no_col		0.233326	R_col		0.202305	R_no_col
4.30723	R_no_col		4.01506	R_col		2.1159	R_no_col
0	R_no_col		5.21397	R_col		0	R_no_col
4.44384	R_no_col		3.01037	R_col		0	R_no_col
4.64703	R_no_col		6.56848	R_col		5.32547	R_no_col
0	R_no_col		0.334004	R_col		9.70245	R_no_col
0.339892	R_no_col		8.56912	R_col		0.222619	R_no_col
0	R_no_col		3.36708	R_col		1.86175	R_no_col
0	R_no_col		7.89081	R_col		4.26829	R_no_col
5.08794	R_no_col		4.57079	R_col		2.67984	R_no_col
1.63959	R_no_col		5.65529	R_col		4.77452	R_no_col
0.0529939	R_no_col		6.3088	R_col		3.10852	R_no_col
0.02563	R_no_col		6.3296	R_col		2.63097	R_no_col
2.90946	R_no_col		8.93733	R_col		5.66572	R_no_col
3.31317	R_no_col		0	R_col		2.59017	R_no_col
1.93193	R_no_col		5.11701	R_col		0	R_no_col
3.53428	R_no_col		5.46038	R_col		6.20007	R_no_col
4.73718	R_no_col		2.01459	R_col		3.63755	R_no_col
3.3529	R_no_col		0.620325	R_col		0	R_no_col
5.2241	R_no_col		2.58403	R_col		7.62816	R_no_col
1.77289	R_no_col		5.91946	R_col		1.5966	R_no_col
0	R_no_col		0.154583	R_col		1.53329	R_no_col
1.63039	R_no_col		2.04376	R_col		2.71762	R_no_col
3.23064	R_no_col		3.24072	R_col		0	R_no_col
1.34245	R_no_col		1.19977	R_col		0	R_no_col
3.21861	R_no_col		2.78134	R_col		0	R_no_col
4.89362	R_no_col		4.12464	R_col		0.0847471	R_no_col
2.75101	R_no_col		4.35638	R_col		0	R_no_col
0.303709	R_no_col		1.80059	R_col		4.98259	R_no_col
0.173376	R_no_col		2.14307	R_col		0.212356	R_no_col
4.37402	R_no_col		5.2997	R_col		6.79233	R_no_col
0	R_no_col		6.14289	R_col		1.33972	R_no_col
0.36177	R_no_col		5.01681	R_col		2.55668	R_no_col
3.64905	R_no_col		1.97114	R_col		0.184557	R_no_col
0	R_no_col		3.82916	R_col		4.81447	R_no_col
8.59166	R_no_col		10.7231	R_col		5.29373	R_no_col
3.5607	R_no_col		0	R_col		2.71136	R_no_col
1.09497	R_no_col		0.19004	R_col		0.0812694	R_no_col
2.96982	R_no_col		5.53662	R_col		5.62469	R_no_col
3.62575	R_no_col		2.99644	R_col		7.37626	R_no_col
0	R_no_col		9.5916	R_col		7.81144	R_no_col
4.40442	R_no_col		4.96196	R_col		2.39135	R_no_col
0	R_no_col		3.24157	R_col		1.17639	R_no_col
0	R_no_col		5.19461	R_col		4.07792	R_no_col
5.27799	R_no_col		4.31029	R_col		2.09528	R_no_col
2.75824	R_no_col		4.56555	R_col		1.86927	R_no_col
3.91686	R_no_col		1.87073	R_col		4.58843	R_no_col
6.82312	R_no_col		9.6044	R_col		7.48278	R_no_col
0.124331	R_no_col		2.83214	R_col		4.43646	R_no_col
0	R_no_col		0	R_col		7.02276	R_no_col
5.77397	R_no_col		1.48903	R_col		2.18577	R_no_col
0	R_no_col		1.18601	R_col		1.55003	R_no_col
6.45581	R_no_col		5.48639	R_col		0.50623	R_no_col
0	R_no_col		4.39558	R_col		1.60548	R_no_col
[truncated: 211,808+ more rows]

## Sheet: Fig.4b
Fig. 4b
Expression patterns of ACSOs biosynthesis genes were investigated in three Allium crops.
A. fistulosum							A. sativum								A. cepa
geneID	R	S	L	FS	F		geneID	R	L	B	PS	GS	F		geneID	R	L	PS	B
GSH1a	2.94828	1.90114	0.402224	0.849788	2.69321		FMO	8.15822	53.6304	4.7997	20.9146	4.66516	4.93476		FMO1	0.876398	0.66085	0.635848	0.605811
GSH1b	26.3372	115.701	45.5896	79.2915	54.0721		GGT1	40.329	68.8706	32.0724	58.1213	30.0367	49.8471		FMO2	19.6678	25.2387	24.9717	17.6578
GSH1c	1.40467	1.18172	3.2855	1.29777	1.12293		GGT2	10.7646	11.5951	4.05686	26.6498	8.27484	9.4449		GGT1	7.51154	26.2203	50.1605	22.8869
GSH1d	0.183355	0.149201	0.109029	0.0362118	0.17981		GGT3	62.1201	49.4138	30.2931	77.8195	12.044	53.3864		GGT2	16.415	118.421	51.991	12.7706
GSH1e	0.173034	0.049238	0.140427	0.0977255	0.203056		GGT4	0.025035	0	0	0.0372788	0.00598208	0		GGT3	0	0	0	0
GSH1f	0.178978	0.0348541	0.803872	0.658488	0.611046		GSH1a	20.7977	1.44841	1.91686	4.11526	0.901853	0.169654		GGT4	562.148	54.5938	120.508	66.4888
GSH1g	19.4138	42.5604	41.9935	60.0677	39.2814		GSH1b	0.677375	0.013291	0.22878	0.18648	1314.87	0.28008		GGT5	0	0	0.00754995	0.011882
GSH2	1.31542	48.0855	38.6723	53.829	30.3347		GSH1c	0.181604	0	0.168686	0.0663778	0.0526407	0.0146627		GSH1a	0.169247	0	0	0.644756
PCS1	0.987429	8.47739	8.17288	9.09972	8.89184		GSH1d	135.673	124.614	134.846	180.241	175.082	103.333		GSH1b	2.04402	0	0	0
GGT1	2.73594	20.7038	77.9434	38.0193	11.9392		GSH2	74.5665	67.5732	35.6129	87.7286	39.7281	44.5989		GSH1c	0.222187	0	0	0
GGT2	16.4342	89.6548	91.1354	63.0235	50.1729		PCS1	12.0242	5.57342	15.1141	8.70566	6.51575	7.51586		GSH1d	6.31365	0	0	0.157774
GGT3	2.53401	2.15864	2.17947	3.79487	2.09014		PCS2	6.97571	7.06096	16.5539	8.57714	7.01678	7.37029		GSH1e	3.7227	3.71255	4.95631	4.69428
FMO1	1.61308	22.1623	51.3435	39.2887	17.1545										GSH1f	0	0	0	0
FMO2	2.51321	9.51096	17.4591	10.6308	15.7794										GSH1g	488.245	141.205	91.7344	70.643
FMO3	0.0754748	0.293294	0.0136673	0.0125037	0.0358774										GSH2	85.1682	51.7206	60.4182	37.3144
															PCS1	17.043	19.2662	13.6718	15.79

## Sheet: Fig. 4c
Fig. 4c
Quantification of ACSOs among three Allium crops by ultra-high performance liquid chromatograph.
Samples	Alliin contents	Alliin %	Isoalliin contents	Isoalliin%	Methiin contents	Methiin%
A. cepa rep1	ND	ND	0.358536	0.857217	0.05972	0.142783
A. cepa rep2	ND	ND	0.38735	0.865297	0.0603	0.134703
A. cepa rep3	ND	ND	0.354088	0.853413	0.06082	0.146587
A. cepa average (%)		ND		0.858642		0.141358
A. sativum rep1	3.5373	0.818657	0.296647	0.0686546	0.48691	0.112688
A. sativum rep2	2.1295	0.783089	0.300968	0.110676	0.28889	0.106235
A. sativum rep3	3.7661	0.778917	0.33644	0.0695835	0.73251	0.1515
A. sativum average (%)		0.793554		0.0829714		0.123474
A. fistulosum rep1	ND	ND	2.28579	0.881816	0.30635	0.118184
A. fistulosum rep2	ND	ND	2.30666	0.90798	0.23377	0.0920199
A. fistulosum rep3	ND	ND	2.33611	0.912126	0.22506	0.0878739
A. fistulosum average (%)		ND		0.900641		0.0993594

## Sheet: Fig. 4d
Fig. 4d
Expression pattern of LFS gene families in three Allium genomes.
A. fistulosum							A. sativum								A. cepa
geneID	R	S	L	FS	F		geneID	R	L	B	PS	GS	F		geneID	R	L	PS	B
LFS01	0.0914861	676.106	372.992	882.463	1954.94		LFS01	0.561741	8.04282	1.62054	14.3748	66.3904	1.20731		LFS01	0.0772544	0	0	0
LFS02	0	0.0182859	360.457	861.964	3.81166		LFS02	12.6037	0	0	0	0.0273342	0		LFS02	0	0	3.16036	1.32302
LFS03	0	0.148707	40.7084	57.0628	19.307		LFS03	0.068073	0	0	0	0	0		LFS03	1.32456	0.889636	0.972796	0.0287277
LFS04	0.711499	259.74	155.657	252.906	44.8486		LFS04	0	0	0	0	0	0		LFS04	0	0.531607	3.70492	0.268328
LFS05	351.943	0	0.261626	0	0.0190135		LFS05	5.64814	0	0	0	0	0		LFS05	0.0343964	14.7507	87.8876	11.9244
LFS06	0.174947	0	0	0	0.48117		LFS06	19.9143	1.17755	0.266579	14.9033	0.28816	0.0929894		LFS06	0	0	0	0
LFS07	0	0	0	0	0		LFS07	18.4493	1.2797	0.535975	13.8531	0.347263	0.0861257		LFS07	0	0	0	0
LFS08	2.47449	0	0.00832197	0.0109068	1.54963		LFS08	37.8622	0.871032	1.65798	7.39739	1.2	0.441931		LFS08	1.17454	0.751021	1.54012	0.0526801
LFS09	2.46895	0.0400032	0.713981	0.251561	0.200389		LFS09	47.4767	0.0550389	0	0	0	0		LFS09	1.00511	0	0	0
LFS10	0	22.1534	1.54764	5.81533	0.474558		LFS10	16.7915	0	0	0	0	0		LFS10	23.5845	0.0218339	1.22107	0.53308
LFS11	0	74.1914	5.90686	23.2045	63.5355		LFS11	0	0.542993	0	0.826804	0	0		LFS11	86.1555	3.65717	0	0
LFS12	0	7.76691	0.991258	2.76054	7.40798		LFS12	40.1617	0	0	0	0	0		LFS12	0	0.665825	5.00804	0.443408
LFS13	0	9.95183	1.8392	16.5338	14.503		LFS13	189.466	0	0	0	0.141852	0		LFS13	0	0.125831	0.937575	0.282564
LFS14	0	0	0	0	0		LFS14	4.22765	0	0	0	0	0		LFS14	0	1.46099	3.13451	0.207942
LFS15	0.804252	0	0	0	0		LFS15	0	0	0	0	0	0		LFS15	17.7454	0.0663513	1.04332	0.891019
LFS16	0.315956	0.153261	0.0410734	0.19625	0.558826		LFS16	31.5188	0	0	0	0.0465753	0		LFS16	0.0343964	156.89	309.838	28.7912
LFS17	1.59229	0.01711	0	0	0		LFS17	54.4265	0.116805	0	0.11619	0.0660054	0.0129456		LFS17	5.3207	23.6296	67.2742	97.931
LFS18	0.0370703	0	0	0	0		LFS18	104.314	0	0	0.159731	0.0227785	0		LFS18	0.0335367	0	0	0
LFS19	0.0580098	0	0	0	0		LFS19	10.9037	0	0	0	0	0		LFS19	87.2833	0.0581285	0	0
LFS20	0	0.0135647	0.0162317	0	0		LFS20	0	0	0	0	0	0		LFS20	9.48769	97.0776	29.1854	0.872503
LFS21	16.5035	2.5562	0.0211535	0	0.0177338		LFS21	0.0473522	22.0659	0	51.7792	0.675021	5.94343		LFS21	3.30604	27.3618	6.22474	0.469242
LFS22	0.127639	0	0	0	0		LFS22	0	187.8	0	90.1299	0	10.569		LFS22	0.171982	0.174471	1.14846	3.18181
LFS23	0	0	0	0	0		LFS23	0	0	0	0	0	0		LFS23	0.276842	0.109426	13.0137	22.4103
LFS24	0	0	0	0	0		LFS24	0.238388	4.38281	0.532931	32.7776	0.325895	113.773		LFS24	1.918	10.8654	34.2851	85.1107
LFS25	0.0750344	0	0	0	0		LFS25	0.136909	66.1999	0.0201894	3.9435	0	12.5902		LFS25	0	0.0641465	132.362	18.2135
LFS26	0	0	0	0	0		LFS26	23.2891	4.63263	2.52762	114.026	44.0406	6.24046		LFS26	0	88.7113	0.131557	0.0358251
LFS27	0	0	0	0	0		LFS27	0.108322	60.3185	0.0771386	3.49491	0.0223383	16.9178		LFS27	0	0	0	0
LFS28	0.579823	0	0	0	0		LFS28	5.6452	0.913222	0	6.84692	0.039883	0.0212003
LFS29	4.37659	0	0	0	0		LFS29	0	10.4877	0	41.7995	0.894497	5.07168
LFS30	0	0	0	0	0
LFS31	0	0	0	0	0
LFS32	0	0	0	0	0
LFS33	0.825476	0	0	0	0
LFS34	0	0	0	0	0
LFS35	0	0	0	0	0
LFS36	0	0	0	0	0
LFS37	0	0	0	0	0
LFS38	0	0	0	0	0
LFS39	124.353	0.489308	1.05516	0.141275	0.0409706
LFS40	7.84376	0.10444	0.139618	0.0151204	0
LFS41	0	0	0	0	0
LFS42	7.39361	0.188407	0.196777	0.0896475	0.0123603
LFS43	0.0402555	0	0	0	0.0497432

## Sheet: Fig. 7a
Fig. 7a
Isoalliin contents in leaves of G1-2 (n=14) and G1-3 (n=33).
G1-2	1.40222	1.7707	1.79302	1.79979	1.99903	2.05275	2.16917	2.59193	2.63414	3.363	3.72004	4.04421	4.18978	5.23924
G1-3	0.948481	1.26784	1.32944	1.38164	1.38682	1.42534	1.49847	1.60254	1.60975	1.62063	1.62607	1.69209	1.70047	1.70294	1.72563	1.73719	1.75032	1.80021	1.93809	2.02072	2.13575	2.13847	2.17709	2.22544	2.29379	2.29517	2.46121	2.80182	2.87433	2.92	3.21677	3.40459

## Sheet: Fig. 7c
Fig. 7c
The gene expression profiles of the sulfur-containing flavor-related genes in the leaves of six accessions.
	A12	C155	C16	A18	C184	A15
AfLFS01	2288.43	1742.63	838.401	332.662	1608.33	668.796
AfLFS02	148.025	89.1398	382.954	78.3009	260.36	107.167
AfLFS03	36.2024	23.8647	63.0833	10.9655	66.036	16.2658
AfLFS04	490.579	374.56	222.891	73.2985	361.974	82.182
AfLFS05	49.8654	2.70902	0.550961	8.04697	8.07032	15.0828
AfLFS06	0	0.0144895	0	0.426539	0	0
AfLFS07	0	0	0	0.282679	0	0
AfLFS08	0	0	0	1.39681	0	0.0505936
AfLFS09	0.408557	1.39196	0.504648	13.0346	1.77993	2.13173
AfLFS10	0	11.4448	18.8529	0	4.39138	14.0179
AfLFS11	5.90623	3.67119	18.9295	2.96724	5.63859	7.16555
AfLFS12	38.2901	2.45667	4.62339	3.60612	5.22081	8.49554
AfLFS13	9.89138	1.86192	3.64165	1.16505	2.20223	3.40802
AfLFS14	0	0	0	76.2766	0	0
AfLFS15	0	7.63832	0	0	0	0
AfLFS16	0.611233	2.13127	0.514398	2.02296	1.32878	1.21016
AfLFS17	0	0.454388	0.0598136	2.7008	0.0337913	0.0558347
AfLFS18	0	0	0	0	0	0
AfLFS19	0	0	0	0	0	0
AfLFS20	0	0	0	0	0	0
AfLFS21	0	0	0	0	0	0
AfLFS22	0	0	0	0	0	0
AfLFS23	0	0	0	0	0	0
AfLFS24	0	0	0	0	0	0
AfLFS25	0	0	0	0.056646	0	0
AfLFS26	0	0	0	0	0	0
AfLFS27	0	0	0	0	0	0
AfLFS28	0	0	0	0.0720475	0	0
AfLFS29	0	0	0	0.222711	0	0
AfLFS30	0	0	0	0	0	0
AfLFS31	0	0	0	0	0	0
AfLFS32	0	0	0	0	0	0
AfLFS33	0	0	0	0	0	0
AfLFS34	0	0.469263	0.0496316	0.538923	0	0
AfLFS35	0	0	0	0	0	0
AfLFS36	0	0	0	0	0	0
AfLFS37	0	0	0	0	0	0
AfLFS38	0	0	0	0	0	0
AfLFS39	2.97518	3.69919	1.77274	30.8673	1.11176	4.84899
AfLFS40	0	0.145747	0.129274	0.161035	0.0646087	0.0641483
AfLFS41	0	0	0	0	0	0
AfLFS42	0.258501	0.475734	0.706073	1.64557	0.339341	0.428577
AfLFS43	0	0	0	0.0571638	0	0
AfALL01	0	0	0	0.0881426	0	0
AfALL02	0	0	0	0	0	0
AfALL03	0	0	0	0.162857	0	0
AfALL04	0	0	0	0.0399413	0	0
AfALL05	0	0	0	0.0224148	0	0
AfALL06	0	0	0	0.0196329	0	0
AfALL07	0	0	0.0359518	0.0237423	0	0
AfALL08	0	0	0	0.0231106	0	0
AfALL09	0	0	0	0	0	0
AfALL10	0	0	0	0	0	0
AfALL11	0	0	0	0	0	0
AfALL12	0	0	0	0	0	0
AfALL13	0	0	0	0	0	0
AfALL14	0	0.0207895	0	0.0109254	0	0
AfALL15	1.94905	2.50349	2.00113	1.25346	2.78137	1.38767
AfALL16	0	0.28459	0.175439	0.473625	0.265283	0.293889
AfALL17	0	0	0	0	0	0
AfALL18	0	0	0	0.0918673	0.0116639	0.0275806
AfALL19	0	0	0	0	0	0
AfALL20	0	0	0	0	0	0
AfALL21	0	0.030012	0.00886874	0	0.0745945	0
AfALL22	0	0	0	0	0	0
AfALL23	0	0.00547738	0	0	0	0
AfALL24	0.704689	1.65749	100.129	62.2449	81.3352	173.191
AfALL25	0	0	0	0	0	0
AfALL26	0	0	0	0	0	0
AfALL27	0	0	0.0784636	0	0.0443274	0
AfALL28	0	0	0	0	0.0170269	0
AfALL29	0.0319707	0.935468	0.027306	0.143703	0.389128	0.0871929
AfALL30	6.48369	20.4636	3.51419	4.77068	15.2641	5.09384
AfALL31	0.997799	3.77636	2.03627	3.2737	3.41898	3.36849
AfALL32	0	0.124255	0	0.210715	0.107312	0.1364
AfALL33	0	0	0.0140926	0	0	0
AfALL34	0	0	0.47058	0	0	0
AfALL35	0	0	0	0	0	0.0365483
AfALL36	0	0.00481467	0.00734114	0.0460671	0.00754442	0.0321587
AfALL37	0	0.0343282	0	0	0.0165433	0
AfALL38	0	0.105834	0	0.150398	0.128869	0.102946
AfALL39	0	0.0404999	0.0493802	0.0851206	0	0.0374507
AfALL40	0	0.0942429	0	0.0747273	0	0
AfALL41	0.0171941	0.26794	0.136267	0.94477	0.0642763	0.113013
AfALL42	3.85098	1.79894	0.0903622	27.4173	4.74206	6.49544
AfALL43	3.21987	2.17684	0.800741	19.2657	4.88069	4.42266
AfALL44	0	0	0	0.0223188	0	0.0432509
AfALL45	0	0	0	0	0	0
AfALL46	0	0	0.0198252	0	0	0.0683402
AfALL47	241.395	105.916	41.4519	40.3634	44.0237	56.8233
AfALL48	305.833	80.5367	28.6052	39.5086	32.3311	88.0036
AfALL49	3077.51	923.502	1603.29	736.701	890.21	1139.98
AfALL50	0	0	0	0	0	0
AfALL51	0.574827	0.407239	3.52347	1.76079	1.94554	0.204607
AfALL52	0	0	0	0	0	0
AfALL53	0	0	0	0	0	0
AfALL54	1.33909	0.378741	0.308623	0.167565	0.34309	0.112863
AfALL55	0	0	0	0	0	1.09662
AfALL56	0	1.37463	2.38068	0	3.38313	0.63337
AfGSH1a	0.56815	0.453829	0.601215	0.731278	1.17684	0.979523
AfGSH1b	35.7168	66.1997	72.1388	92.7235	76.8621	78.2093
AfGSH1c	0	6.0336	0.474579	2.16603	0.990763	1.007
AfGSH1d	0.020109	0.239452	0.0719377	0.0575978	0.0928093	0.0140224
AfGSH1e	0.0278747	0.403273	0.211902	0.0319334	0.0564438	0.0545205
AfGSH1f	0.0809412	0.206467	0.920042	0.345464	1.27026	1.80004
AfGSH1g	14.2036	83.6861	30.3112	51.8008	30.9381	35.4555
AfGSH2	30.0159	42.4694	41.6729	49.0422	54.7208	55.1632
AfPCS1	5.18704	6.55217	6.87258	7.95372	7.43185	8.7933
AfGGT1	174.606	90.0665	82.1023	35.9777	44.9237	54.4104
AfGGT2	634.079	303.058	175.214	148.496	263.94	226.093
AfGGT3	3.32177	6.06799	6.44167	17.7539	8.41747	7.78009
AfFMO1	30.565	43.4159	28.8012	30.7075	34.48	31.6623
AfFMO2	5.84918	12.6918	8.99349	14.8771	11.9511	11.3854
AfFMO3	0	0.151015	0.202864	0.120573	0	0
trait	0.653458	0.806206	0.948481	4.18978	4.31858	5.23924

## Sheet: Supplementary Fig. 7
Supplementary Fig. 7
The average age of individual LTR families in A. fistulosum and A. sativum.
A. fistulosum													A. sativum
family	Copia						Gypsy						Copia						Gypsy
Inser time (MYA)	Athila	CRM	Tekay	Galadriel	Reina	Tat	Ale	Angela	Bianca	Ivana	Maximus	TAR	Athila	CRM	Tekay	Galadriel	Reina	Tat	Ale	Angela	Bianca	Ivana	Maximus	TAR
0	29	1690	11006	2	221	5507	474	148	0	127	591	111	302	55	17757	0	112	137	349	250	16	249	382	291
0.2	38	1821	6964	1	207	5980	362	110	0	47	632	50	418	49	21795	2	132	372	288	325	19	124	367	318
0.4	59	2021	6497	1	161	6373	329	149	1	64	554	72	484	46	17771	1	77	598	243	262	15	111	214	296
0.6	93	2348	6130	0	c	6238	289	147	0	72	589	70	427	57	14096	1	55	790	258	199	1	96	145	263
0.8	76	2466	5913	0	116	5514	266	198	1	69	606	89	343	42	12262	1	68	874	230	182	15	88	129	222
1	130	2313	4588	0	86	4600	216	157	1	51	549	80	255	48	10772	1	86	903	196	171	15	94	106	168
1.2	150	1998	3606	1	84	3872	159	135	2	50	534	75	243	41	9516	0	130	848	190	180	7	73	73	167
1.4	162	1465	3280	1	85	3179	172	106	0	34	405	81	161	37	8767	0	119	868	164	151	2	61	82	174
1.6	179	1078	3022	0	59	2644	128	67	1	25	296	78	141	32	8211	0	130	866	150	152	11	49	85	147
1.8	170	662	2801	0	45	2392	111	59	0	19	255	67	99	32	7842	2	104	871	143	126	9	37	69	151
2	130	454	2398	0	44	2144	68	55	0	15	184	89	117	30	7228	0	93	857	122	124	0	29	52	159
2.2	109	329	2100	1	36	1976	86	55	1	18	190	54	98	19	7140	0	60	896	98	119	2	27	50	127
2.4	99	254	1919	3	32	1713	64	57	0	5	128	52	99	22	6534	1	70	885	105	91	2	38	43	125
2.6	98	178	1818	3	33	1631	56	49	2	9	111	51	83	36	6135	0	61	855	107	89	2	13	61	98
2.8	88	169	1950	5	40	1512	52	55	2	3	100	49	70	32	5921	0	42	889	78	87	4	15	41	84
3	75	146	1913	5	39	1395	52	46	0	8	85	51	71	34	5443	0	36	827	70	84	1	15	41	94
3.2	79	134	2037	8	35	1352	51	34	0	3	92	35	66	29	5093	0	43	800	69	69	1	26	44	59
3.4	74	137	2133	3	28	1317	39	38	0	6	67	38	51	35	4809	0	36	803	79	70	2	11	36	69
3.6	70	103	2237	2	32	1203	41	29	0	9	66	43	60	40	4399	0	44	784	53	49	2	14	39	54
3.8	65	109	2142	5	21	1160	27	27	0	4	64	29	52	40	4028	1	31	782	43	48	0	12	25	64
4	57	121	2118	3	25	1110	30	41	1	2	58	30	56	26	3836	1	18	815	46	41	0	8	36	55
4.2	42	86	1978	2	22	935	25	33	0	1	61	24	29	28	3490	0	21	779	53	36	1	10	25	52
4.4	50	63	1828	3	23	953	23	23	0	3	51	15	46	29	3158	0	29	721	32	35	0	6	24	35
4.6	50	69	1648	1	13	763	29	28	0	1	44	10	38	23	2990	0	28	641	23	27	0	5	33	44
4.8	43	64	1446	1	11	749	18	22	0	2	42	15	36	21	2710	0	20	651	28	28	1	4	20	34
5	28	57	1333	2	19	683	14	14	0	3	34	12	26	23	2371	0	23	580	10	23	0	5	16	22
5.2	23	46	1056	0	10	561	9	17	0	2	47	10	25	17	2133	0	18	526	17	22	0	3	13	16
5.4	22	46	994	1	11	504	6	12	0	1	18	11	14	25	1757	0	14	457	8	21	1	5	9	19
5.6	26	24	803	1	4	449	4	8	0	2	20	6	14	10	1442	0	10	408	11	5	1	2	7	16
5.8	11	25	609	1	6	356	4	6	0	1	18	6	15	11	1130	0	7	350	7	12	0	3	1	9
6	9	17	453	1	2	307	5	10	0	1	16	3	9	5	828	0	6	256	12	8	0	1	5	5
6.2	5	13	334	0	1	215	4	5	0	1	10	2	2	7	557	1	5	221	4	8	0	1	5	7
6.4	4	7	199	0	5	178	3	1	0	3	3	0	3	4	344	0	3	146	2	4	1	0	0	4
6.6	2	4	122	0	0	105	0	0	0	0	2	1	2	5	179	0	3	87	4	1	1	0	1	2
6.8	1	2	64	0	2	62	1	1	0	0	1	1	3	3	115	0	3	78	2	0	0	0	0	1
7	1	2	38	0	0	48	1	2	0	1	0	1	2	1	50	0	2	38	4	1	0	0	2	0
7.2	0	0	20	0	0	36	1	0	0	0	0	1	1	1	29	0	0	18	1	0	0	0	0	0
7.4	0	0	10	0	0	9	1	2	0	0	0	0	0	0	12	0	0	11	0	0	0	0	0	0
7.6	0	0	2	0	0	5	1	0	0	0	0	0	0	1	13	0	0	3	0	0	0	0	1	0
7.8	0	0	3	0	0	4	0	0	0	0	0	0	0	0	9	0	0	1	0	0	0	0	0	0
8	0	0	5	0	0	1	1	1	0	0	0	0	0	0	9	0	1	1	0	1	0	0	0	1
total	2347	20521	89517	57	1558	69735	3222	1947	12	662	6523	1412	3961	996	212681	12	1740	22293	3299	3101	132	1235	2282	3452
Percetage of the intact LTRs	0.0118828	0.103897	0.453221	0.000288589	0.00788809	0.353065	0.0163129	0.00985758	6.07555e-05	0.00335168	0.0330257	0.0071489	0.0155221	0.00390307	0.833442	4.70249e-05	0.00681861	0.0873605	0.0129279	0.012152	0.000517274	0.00483965	0.00894257	0.0135275

## Sheet: Supplementary Fig. 9
Supplementary Fig. 9
DSD genes contribute to gene expansions.
Species	Genome_size ( Gb)	Dispersed gene pairs
A. cepa	14.9	75048
Ananas comosus	0.51	13127
Asparagus officinalis	1.3	17442
Asparagus setaceus	0.71	16963
Apostasia shenzhenica	0.35	12706
Dendrobium officinale	1.23	23732
Musa schizocarpa	0.52	19112
Oryza sativa	0.4	22492
Phoenix dactylifera	0.5	16630
Phalaenopsis equestris	1.086	17440
A. fistulosum	11.27	48330
A. sativum	16.24	44234
Rye	7.74	23753
Chinese pine	25.42	52930
Ginkgo biloba	9.84	16298

[truncated: 2 more sheets: Supplementary Fig. 10, Supplementary Fig. 14]
